# Supplementary material for: ﻿The description of the first rock-dwelling species of butterfly lizard Leiolepis Cuvier, 1829 (Squamata, Agamidae) from the Khorat Plateau in northeastern Thailand
Source: Zookeys. 2024 Aug 27;1210:299–324. doi: 10.3897/zookeys.1210.127557 (PMC11372293; doi:10.3897/zookeys.1210.127557)
Supplement: XML Treatment for Leiolepis glaurung [file zookeys.1210.127557-treatment1.xml]

<!DOCTYPE tp:taxon-treatment
  PUBLIC "-//TaxonX//DTD Taxonomic Treatment Publishing DTD v0 20100105//EN" "tax-treatment-NSO.dtd">
<tp:taxon-treatment xmlns:tp="http://www.plazi.org/taxpub"><tp:treatment-meta><kwd-group><label>Taxon classification</label><kwd>
                <named-content content-type="kingdom">Animalia</named-content>
              </kwd><kwd>
                <named-content content-type="order">Squamata</named-content>
              </kwd><kwd>
                <named-content content-type="family">Agamidae</named-content>
              </kwd></kwd-group><mixed-citation publication-type="journal"><person-group><name><surname>Wanchai</surname><given-names>Pratyaporn</given-names></name><name><surname>Rujirawan</surname><given-names>Attapol</given-names></name><name><surname>Murdoch</surname><given-names>Matthew L.</given-names></name><name><surname>Aksornneam</surname><given-names>Akrachai</given-names></name><name><surname>Promnun</surname><given-names>Pattarapon</given-names></name><name><surname>Kaatz</surname><given-names>Amanda</given-names></name><name><surname>Gregory</surname><given-names>Jeren J.</given-names></name><name><surname>Nguyen</surname><given-names>Eddie</given-names></name><name><surname>Iderstein</surname><given-names>William Van</given-names></name><name><surname>Quah</surname><given-names>Evan S. H.</given-names></name><name><surname>Grismer</surname><given-names>L. Lee</given-names></name><name><surname>Grismer</surname><given-names>Jesse L.</given-names></name><name><surname>Aowphol</surname><given-names>Anchalee</given-names></name></person-group><article-title>﻿The description of the first rock-dwelling species of butterfly lizard <italic><tp:taxon-name><tp:taxon-name-part taxon-name-part-type="genus" reg="Leiolepis">Leiolepis</tp:taxon-name-part></tp:taxon-name></italic> Cuvier, 1829 (<tp:taxon-name><tp:taxon-name-part taxon-name-part-type="order">Squamata</tp:taxon-name-part></tp:taxon-name>, <tp:taxon-name><tp:taxon-name-part taxon-name-part-type="family">Agamidae</tp:taxon-name-part></tp:taxon-name>) from the Khorat Plateau in northeastern Thailand</article-title><source>Zookeys</source><day>27</day><month>08</month><year>2024</year><volume>1210</volume><fpage>299</fpage><lpage>324</lpage><pub-id pub-id-type="doi">10.3897/zookeys.1210.127557</pub-id></mixed-citation></tp:treatment-meta><tp:nomenclature><label>﻿</label><tp:taxon-name>
              <object-id xmlns:xlink="http://www.w3.org/1999/xlink" content-type="arpha" xlink:type="simple">0E624381-AF83-5F10-996C-1D54D8DA7038</object-id>
              <tp:taxon-name-part taxon-name-part-type="genus" reg="Leiolepis">Leiolepis</tp:taxon-name-part>
              <tp:taxon-name-part taxon-name-part-type="species" reg="glaurung">glaurung</tp:taxon-name-part>
              <object-id xmlns:xlink="http://www.w3.org/1999/xlink" content-type="zoobank" xlink:type="simple">https://zoobank.org/22E2BD02-9672-434B-B4DF-43AD636677B7</object-id>
            </tp:taxon-name><tp:taxon-status xmlns:xlink="http://www.w3.org/1999/xlink" xlink:type="simple">sp. nov.</tp:taxon-status><xref ref-type="fig" rid="F5">Figs 5</xref><xref ref-type="fig" rid="F6">, 6</xref><xref ref-type="fig" rid="F9">, 9</xref><xref ref-type="fig" rid="F11">, 11</xref><xref ref-type="table" rid="T1">; Table 1</xref><xref ref-type="supplementary-material" rid="S1">; Suppl. materials 1</xref><xref ref-type="supplementary-material" rid="S2">, 2 Suggested English name: Khorat Plateau Butterfly Lizard</xref></tp:nomenclature><tp:treatment-sec sec-type="type material" id="SECID0E1YAG"><title>Type material.</title><p><bold><italic>Holotype</italic>.</bold> Adult male (THNHM 30909; Fig. <xref ref-type="fig" rid="F5">5A</xref>) collected from just northeast of Wat Phu Noi in Kaeng Kheng Subdistrict, Kut Khaopun District, Ubon Ratchathani Province, Thailand (<named-content xmlns:xlink="http://www.w3.org/1999/xlink" content-type="dwc:verbatimCoordinates" xlink:type="simple"><named-content content-type="geo-json" specific-use="{&#34;type&#34;:&#34;Point&#34;,&#34;coordinates&#34;:[105.156917,15.802972]}" id="NCID0EMZAG" xlink:type="simple">15°48'10.7"N, 105°09'24.9"E</named-content></named-content>) on 20 March 2023, at 10:00 am by Pratyaporn Wanchai, Anchalee Aowphol, Attapol Rujirawan, Akrachai Aksornneam, Jesse L. Grismer, L. Lee Grismer, Evan S. H. Quah, and Matthew L. Murdoch. <bold><italic>Paratypes</italic>.</bold> Adult female (THNHM 30908; Fig. <xref ref-type="fig" rid="F5">5B</xref>) and two adult males (THNHM 30910–30911; Fig. <xref ref-type="fig" rid="F5">5C, D</xref>) bear the same locality and collectors as the holotype. Three adult males (THNHM 30902–30903, THNHM 30907) and three adult females (THNHM 30904–30906; Fig. <xref ref-type="fig" rid="F6">6</xref>) were collected by Pratyaporn Wanchai between 4–10 July 2020 from the same locality as the holotype.</p><fig id="F5" position="float" orientation="portrait"><object-id xmlns:xlink="http://www.w3.org/1999/xlink" content-type="doi" xlink:type="simple">10.3897/zookeys.1210.127557.figure5</object-id><object-id xmlns:xlink="http://www.w3.org/1999/xlink" content-type="arpha" xlink:type="simple">ADC6A32D-986D-55FC-8B60-01326BD22BBD</object-id><label>Figure 5.</label><caption><p>Dorsal and ventral views of the holotype and paratypes of <italic><tp:taxon-name><tp:taxon-name-part taxon-name-part-type="genus" reg="Leiolepis">Leiolepis</tp:taxon-name-part><tp:taxon-name-part taxon-name-part-type="species" reg="glaurung">glaurung</tp:taxon-name-part></tp:taxon-name></italic> sp. nov. <bold>A</bold> male holotype THNHM 30909 <bold>B</bold> female paratype THNHM 30908 <bold>C</bold> male paratype THNHM 30910, and <bold>D</bold> male paratype THNHM 30911.</p></caption><graphic xmlns:xlink="http://www.w3.org/1999/xlink" xlink:href="zookeys-1210-299_article-127557__-g005.jpg" position="float" orientation="portrait" xlink:type="simple" id="oo_1122035.jpg"><uri content-type="original_file" xlink:type="simple">https://binary.pensoft.net/fig/1122035</uri></graphic></fig><fig id="F6" position="float" orientation="portrait"><object-id xmlns:xlink="http://www.w3.org/1999/xlink" content-type="doi" xlink:type="simple">10.3897/zookeys.1210.127557.figure6</object-id><object-id xmlns:xlink="http://www.w3.org/1999/xlink" content-type="arpha" xlink:type="simple">5A8AFC16-A5ED-5598-B45D-5BC5B08719D2</object-id><label>Figure 6.</label><caption><p>Dorsal and ventral views of paratypes THNHM 30906, THNHM 30907, THNHM 30904, THNHM 30902, THNHM 30905, and THNHM 30903 <italic><tp:taxon-name><tp:taxon-name-part taxon-name-part-type="genus" reg="Leiolepis">Leiolepis</tp:taxon-name-part><tp:taxon-name-part taxon-name-part-type="species" reg="glaurung">glaurung</tp:taxon-name-part></tp:taxon-name></italic> sp. nov. Specimen tags bear field numbers.</p></caption><graphic xmlns:xlink="http://www.w3.org/1999/xlink" xlink:href="zookeys-1210-299_article-127557__-g006.jpg" position="float" orientation="portrait" xlink:type="simple" id="oo_1122036.jpg"><uri content-type="original_file" xlink:type="simple">https://binary.pensoft.net/fig/1122036</uri></graphic></fig></tp:treatment-sec><tp:treatment-sec sec-type="diagnosis" id="SECID0EZ2AG"><title>Diagnosis.</title><p><italic><tp:taxon-name><tp:taxon-name-part taxon-name-part-type="genus" reg="Leiolepis">Leiolepis</tp:taxon-name-part><tp:taxon-name-part taxon-name-part-type="species" reg="glaurung">glaurung</tp:taxon-name-part></tp:taxon-name></italic> sp. nov. can be diagnosed from all sexual species of <italic><tp:taxon-name><tp:taxon-name-part taxon-name-part-type="genus" reg="Leiolepis">Leiolepis</tp:taxon-name-part></tp:taxon-name></italic> by having a black gular region with a wide medial yellow stripe, a yellow ventrum with black mottling, bright red to orange ventral tail coloration, having reduced to no expandable flanks, and having a maximum of one black transverse bar on the flank (Suppl. material <xref ref-type="supplementary-material" rid="S1">1</xref>). <italic><tp:taxon-name><tp:taxon-name-part taxon-name-part-type="genus" reg="Leiolepis">Leiolepis</tp:taxon-name-part><tp:taxon-name-part taxon-name-part-type="species" reg="glaurung">glaurung</tp:taxon-name-part></tp:taxon-name></italic> sp. nov. can be further diagnosed from all other sexual species by having the combination of a <abbrev xmlns:xlink="http://www.w3.org/1999/xlink" xlink:title="axilla–groin length" id="ABBRID0EA4AG" xlink:type="simple">AG</abbrev> of 61.0–88.0 mm; <abbrev xmlns:xlink="http://www.w3.org/1999/xlink" xlink:title="brachium length" id="ABBRID0EE4AG" xlink:type="simple">BL</abbrev> of 11.0–16.8 mm; <abbrev xmlns:xlink="http://www.w3.org/1999/xlink" xlink:title="chest width" id="ABBRID0EI4AG" xlink:type="simple">CW</abbrev> of 22.3–33.1 mm; <abbrev xmlns:xlink="http://www.w3.org/1999/xlink" xlink:title="distance between nares" id="ABBRID0EM4AG" xlink:type="simple">DN</abbrev> of 4.3–6.7 mm; <abbrev xmlns:xlink="http://www.w3.org/1999/xlink" xlink:title="forearm length" id="ABBRID0EQ4AG" xlink:type="simple">FA</abbrev> of 14.4–19.0 mm; <abbrev xmlns:xlink="http://www.w3.org/1999/xlink" xlink:title="height of ear" id="ABBRID0EU4AG" xlink:type="simple">HE</abbrev> of 5.6–7.1 mm; <abbrev xmlns:xlink="http://www.w3.org/1999/xlink" xlink:title="head height" id="ABBRID0EY4AG" xlink:type="simple">HH</abbrev> of 14.0–21.3 mm; <abbrev xmlns:xlink="http://www.w3.org/1999/xlink" xlink:title="head length" id="ABBRID0E34AG" xlink:type="simple">HL</abbrev> of 28.8–41.9 mm; <abbrev xmlns:xlink="http://www.w3.org/1999/xlink" xlink:title="head width" id="ABBRID0EA5AG" xlink:type="simple">HW</abbrev> of 19.2–29.7 mm; <abbrev xmlns:xlink="http://www.w3.org/1999/xlink" xlink:title="pelvis width" id="ABBRID0EE5AG" xlink:type="simple">PW</abbrev> of 10.5–17.0 mm; <abbrev xmlns:xlink="http://www.w3.org/1999/xlink" xlink:title="tibia length" id="ABBRID0EI5AG" xlink:type="simple">TIB</abbrev> of 24.34–29.0 mm; <abbrev xmlns:xlink="http://www.w3.org/1999/xlink" xlink:title="third toe length" id="ABBRID0EM5AG" xlink:type="simple">TE</abbrev> of 14.0–18.0 mm, <abbrev xmlns:xlink="http://www.w3.org/1999/xlink" xlink:title="rostrum height" id="ABBRID0EQ5AG" xlink:type="simple">RH</abbrev> of 9.7–14.3 mm; three dorsal stripes; 28–29 ventral scales; 21–24 dorsal caudal scales; 19–26 non-pore bearing scales between the pore-bearing femoral scales across the pelvis; maximum number of seven keeled scale rows across the forearm; 17–20 femoral pores per side; 6–8 scales across the frontal bone; maximum of nine subtibial scales; seven scales long the dorsal surface of the first toe; three enlarged subdigital lamellae on the third toe; and 32–34 scales along the dorsal surface of the fourth toe (Figs <xref ref-type="fig" rid="F7">7</xref>, <xref ref-type="fig" rid="F8">8</xref>).</p><fig id="F7" position="float" orientation="portrait"><object-id xmlns:xlink="http://www.w3.org/1999/xlink" content-type="doi" xlink:type="simple">10.3897/zookeys.1210.127557.figure7</object-id><object-id xmlns:xlink="http://www.w3.org/1999/xlink" content-type="arpha" xlink:type="simple">6F0E67A9-167E-5A21-ABF9-183DF23AA3AB</object-id><label>Figure 7.</label><caption><p>Comparisons of the normalized morphometric characters showing the ranges, frequencies, mean (white dots), and 50% quartiles represented by black bars.</p></caption><graphic xmlns:xlink="http://www.w3.org/1999/xlink" xlink:href="zookeys-1210-299_article-127557__-g007.jpg" position="float" orientation="portrait" xlink:type="simple" id="oo_1122037.jpg"><uri content-type="original_file" xlink:type="simple">https://binary.pensoft.net/fig/1122037</uri></graphic></fig><fig id="F8" position="float" orientation="portrait"><object-id xmlns:xlink="http://www.w3.org/1999/xlink" content-type="doi" xlink:type="simple">10.3897/zookeys.1210.127557.figure8</object-id><object-id xmlns:xlink="http://www.w3.org/1999/xlink" content-type="arpha" xlink:type="simple">D4F9FF63-16E9-564A-9FA3-1EAA292FD6A2</object-id><label>Figure 8.</label><caption><p>Comparisons of statistically different meristic characters among well-supported clades of <italic><tp:taxon-name><tp:taxon-name-part taxon-name-part-type="genus" reg="Leiolepis">Leiolepis</tp:taxon-name-part></tp:taxon-name></italic>. White circles are means and the black horizontal bars are medians.</p></caption><graphic xmlns:xlink="http://www.w3.org/1999/xlink" xlink:href="zookeys-1210-299_article-127557__-g008.jpg" position="float" orientation="portrait" xlink:type="simple" id="oo_1122038.jpg"><uri content-type="original_file" xlink:type="simple">https://binary.pensoft.net/fig/1122038</uri></graphic></fig></tp:treatment-sec><tp:treatment-sec sec-type="description" id="SECID0E36AG"><title>Description of holotype.</title><p>Head large, (<abbrev xmlns:xlink="http://www.w3.org/1999/xlink" xlink:title="head length" id="ABBRID0ECABG" xlink:type="simple">HL</abbrev> 41.9 mm; <abbrev xmlns:xlink="http://www.w3.org/1999/xlink" xlink:title="head length" id="ABBRID0EGABG" xlink:type="simple">HL</abbrev>/<abbrev xmlns:xlink="http://www.w3.org/1999/xlink" xlink:title="Snout–vent length" id="ABBRID0EKABG" xlink:type="simple">SVL</abbrev> 0.25) obtusely rounded in lateral profile, triangular in dorsal profile (<abbrev xmlns:xlink="http://www.w3.org/1999/xlink" xlink:title="head width" id="ABBRID0EOABG" xlink:type="simple">HW</abbrev> 29.7 mm; <abbrev xmlns:xlink="http://www.w3.org/1999/xlink" xlink:title="head width" id="ABBRID0ESABG" xlink:type="simple">HW</abbrev>/<abbrev xmlns:xlink="http://www.w3.org/1999/xlink" xlink:title="head length" id="ABBRID0EWABG" xlink:type="simple">HL</abbrev> 0.71); interorbital, frontal region, and rostrum, convex (<abbrev xmlns:xlink="http://www.w3.org/1999/xlink" xlink:title="head height" id="ABBRID0E1ABG" xlink:type="simple">HH</abbrev> 21.3 mm; <abbrev xmlns:xlink="http://www.w3.org/1999/xlink" xlink:title="rostrum height" id="ABBRID0E5ABG" xlink:type="simple">RH</abbrev> 14.3 mm; <abbrev xmlns:xlink="http://www.w3.org/1999/xlink" xlink:title="rostrum height" id="ABBRID0ECBBG" xlink:type="simple">RH</abbrev>/<abbrev xmlns:xlink="http://www.w3.org/1999/xlink" xlink:title="head height" id="ABBRID0EGBBG" xlink:type="simple">HH</abbrev> 0.67), sloped anteriorly, covered with small, undifferentiated keeled scales; occipital and supraorbital regions covered with 19 keeled, granular scale rows half the size as dorsal head scales; canthus rostralis short, rounded; dorsal head scales strongly keeled, eight keeled scales across the frontal bone between supraorbital regions; rostral large, triangular (wider than long), bordered posteriorly by six smaller scales; external nares large, set wide apart (<abbrev xmlns:xlink="http://www.w3.org/1999/xlink" xlink:title="distance between nares" id="ABBRID0EKBBG" xlink:type="simple">DN</abbrev> 6.7 mm; <abbrev xmlns:xlink="http://www.w3.org/1999/xlink" xlink:title="distance between nares" id="ABBRID0EOBBG" xlink:type="simple">DN</abbrev>/<abbrev xmlns:xlink="http://www.w3.org/1999/xlink" xlink:title="head width" id="ABBRID0ESBBG" xlink:type="simple">HW</abbrev> 0.23) rounded, directed laterally, set in single, oval, nasal scale surrounded by several small scales; elongate, keeled, large fused, suborbitals (on five right side; five on the left) extend from anterior margin of eye to posterior margin of eye; superciliary scales elongate, keeled, imbricate, continuous with canthal scales; eyelid scales granular; tympanum naked, deeply set, surrounded by granular scales; temporal scales keeled, small, slightly raised; nine rectangular supralabials whose contact with one another produces an distinct labial margin, bordered ventrally by small granular scales; mental longer than wide, pointed posteriorly, larger than adjacent infralabials; two large postmentals in contact medially, being first of a series of 14 enlarged scales along the angle of jaw (left side: right side was damaged); 10 rectangular infralabials; gular scales small, rounded, granular; two distinct anterior and posterior gular folds present; dewlap absent; antehumeral fold continuous with posterior gular fold (Figs <xref ref-type="fig" rid="F5">5A</xref>, <xref ref-type="fig" rid="F6">6A</xref>).</p><p>Body elongate (<abbrev xmlns:xlink="http://www.w3.org/1999/xlink" xlink:title="axilla–groin length" id="ABBRID0EACBG" xlink:type="simple">AG</abbrev> 88.0 mm; <abbrev xmlns:xlink="http://www.w3.org/1999/xlink" xlink:title="axilla–groin length" id="ABBRID0EECBG" xlink:type="simple">AG</abbrev>/<abbrev xmlns:xlink="http://www.w3.org/1999/xlink" xlink:title="Snout–vent length" id="ABBRID0EICBG" xlink:type="simple">SVL</abbrev> 0.52) somewhat dorsoventrally compressed; expandable flanks reduced to absent; body scales small, granular, slightly keeled; 43 scales between dorsolateral stripes; 20 scales between vertebral stripe and dorsolateral stripes at widest point of trunk; scales of flanks abruptly transition into much larger, flat scales of belly and pectoral region; 28 scales across middle of belly contacting apex of the umbilical scar; precloacals smooth and much smaller than ventral scales; forelimbs short, robust (<abbrev xmlns:xlink="http://www.w3.org/1999/xlink" xlink:title="forearm length" id="ABBRID0EMCBG" xlink:type="simple">FA</abbrev> 19.0 mm; <abbrev xmlns:xlink="http://www.w3.org/1999/xlink" xlink:title="brachium length" id="ABBRID0EQCBG" xlink:type="simple">BL</abbrev> 16.8 mm); dorsal surface of forelimbs and posterior surface of brachia covered with large, keeled, imbricate scales; six rows of enlarged, keeled scales across forearm; ventral surface of forelimbs covered with granular scales; plantar scales small, granular; subdigital lamellae of fingers are composed of a single wide transversely elongated scales; claws long; hind limbs relatively long (FM 33.6 mm; <abbrev xmlns:xlink="http://www.w3.org/1999/xlink" xlink:title="tibia length" id="ABBRID0EUCBG" xlink:type="simple">TIB</abbrev> 27.2 mm); dorsal scales on hind limbs small, weakly keeled; scales on anterior surface of thighs large, flat, weakly keeled, imbricate; those on forelegs slightly enlarged, keeled; postfemoral scales small, granular; eight longitudinal rows of large, smooth, flat, imbricate subtibial scales; 36 total femoral pores; each pore set in larger scale; 25 non-pore-bearing scales between pore-bearing-femoral scales across the pelvis; plantar scales small, raised; subdigital lamellae of toes bicarinate, 32 enlarged, plate-like scales along dorsal surface of the fourth toe; three enlarged, triangular scales on posterior surface at base of third toe (<abbrev xmlns:xlink="http://www.w3.org/1999/xlink" xlink:title="length of the first enlarged, subdigital lamella on the third toe" id="ABBRID0EYCBG" xlink:type="simple">ESL</abbrev> 2.6 mm; <abbrev xmlns:xlink="http://www.w3.org/1999/xlink" xlink:title="length of the first enlarged, subdigital lamella on the third toe" id="ABBRID0E3CBG" xlink:type="simple">ESL</abbrev>/<abbrev xmlns:xlink="http://www.w3.org/1999/xlink" xlink:title="third toe length" id="ABBRID0EADBG" xlink:type="simple">TE</abbrev> 0.16); seven enlarged, plate-like scales along length of first toe; tail dorsoventrally compressed, noticeably wider at base, constricted at its contact point with body, covered dorsally with small, keeled scales grading ventrally into larger, flat, weakly keeled, subcaudals; caudal scales in transverse rows encircle the tail; and the last 110 mm of the tail is regenerated (Fig. <xref ref-type="fig" rid="F5">5A</xref>).</p></tp:treatment-sec><tp:treatment-sec sec-type="Coloration in life" id="SECID0EIDBG"><title>Coloration in life.</title><p>Dorsal ground color of head, body, limbs, and tail is grey to almost black (when animal is cold base color is black); anterior portion of the head pale grey with no pattern; three white lines radiate from the posterior region of the orbit with one extending posteriorly to the parietal region, one to the tympanic region, one to the corner of the mouth; four yellow stripes extending posteriorly from the parietal region of the head, the two central stripes connect on the nape of the neck forming a yellow Y-shape and extend posteriorly as a vertebral stripe that terminating at the anterior margin of the pelvis, the two lateral stripes extend dorsolaterally from the parietal region running the entire length of the body terminating at the anterior margin of pelvis; dorsal pattern is composed of three yellow dorsal stripes (mentioned above) separated by distinct darker regions with yellow spots; the base color of the flanks are yellowish orange with one black transverse bar in the axillary region, followed by pale yellow transverse bands composed of small yellow spots, three (L) and four (R); the forearms have prominent yellow and white spots; the hind limbs have small white ocelli with diffuse edges; the dorsal caudal coloration is composed of the same small ocelli as on the hind limbs and the coloration turns into dark transverse caudal bars approximately 30% down the length of the tail; the gular region is black with a wide medial yellow strip; pectoral region is yellow with black mottling; the limb ventral color is yellow; subcaudal coloration is bright red to orange and extends laterally to the dorsolateral coloration of the tail (Figs <xref ref-type="fig" rid="F5">5A</xref>, <xref ref-type="fig" rid="F6">6</xref>, <xref ref-type="fig" rid="F9">9</xref>, <xref ref-type="fig" rid="F11">11</xref>)</p><fig id="F9" position="float" orientation="portrait"><object-id xmlns:xlink="http://www.w3.org/1999/xlink" content-type="doi" xlink:type="simple">10.3897/zookeys.1210.127557.figure9</object-id><object-id xmlns:xlink="http://www.w3.org/1999/xlink" content-type="arpha" xlink:type="simple">D2539228-2B41-5508-BD55-E5EF99485E89</object-id><label>Figure 9.</label><caption><p><bold>A</bold> Female paratype THNHM 30908 <bold>B</bold> male paratype THNHM 30911 of <italic><tp:taxon-name><tp:taxon-name-part taxon-name-part-type="genus" reg="Leiolepis">Leiolepis</tp:taxon-name-part><tp:taxon-name-part taxon-name-part-type="species" reg="glaurung">glaurung</tp:taxon-name-part></tp:taxon-name></italic> sp. nov.</p></caption><graphic xmlns:xlink="http://www.w3.org/1999/xlink" xlink:href="zookeys-1210-299_article-127557__-g009.jpg" position="float" orientation="portrait" xlink:type="simple" id="oo_1122039.jpg"><uri content-type="original_file" xlink:type="simple">https://binary.pensoft.net/fig/1122039</uri></graphic></fig></tp:treatment-sec><tp:treatment-sec sec-type="etymology" id="SECID0E1EBG"><title>Etymology.</title><p>The specific epithet <italic><tp:taxon-name><tp:taxon-name-part taxon-name-part-type="genus" reg="Leiolepis"/><tp:taxon-name-part taxon-name-part-type="species" reg="glaurung">glaurung</tp:taxon-name-part></tp:taxon-name></italic> is in reference to the large, terrestrial, golden-colored, non-winged dragon, Glaurung in Middle-earth – a character created by J.R.R. Tolkien in <italic>The Silmarillion</italic> (1977). Glaurung the Golden is the father of all dragons and tunneled into the sides of mountains forming burrows. The reduced expandable lateral flanks, yellow ventral and dorsal colors, with the construction of burrows beneath rocky outcrops is similar to the descriptions of Glaurung mentioned above, from ‘The Silmarillion’ and ‘The Children of Húrin’ (<xref ref-type="bibr" rid="B52">Tolkien 1977</xref>, <xref ref-type="bibr" rid="B53">Tolkien and Tolkien 2007</xref>). Additionally, in Thailand the word “Yae” is used to refer to <italic><tp:taxon-name><tp:taxon-name-part taxon-name-part-type="genus" reg="Leiolepis">Leiolepis</tp:taxon-name-part><tp:taxon-name-part taxon-name-part-type="species" reg="belliana">belliana</tp:taxon-name-part></tp:taxon-name></italic>, <italic><tp:taxon-name><tp:taxon-name-part taxon-name-part-type="genus" reg="Leiolepis">L.</tp:taxon-name-part><tp:taxon-name-part taxon-name-part-type="species" reg="ocellata">ocellata</tp:taxon-name-part></tp:taxon-name></italic>, and <italic><tp:taxon-name><tp:taxon-name-part taxon-name-part-type="genus" reg="Leiolepis">L.</tp:taxon-name-part><tp:taxon-name-part taxon-name-part-type="species" reg="rubritaeniata">rubritaeniata</tp:taxon-name-part></tp:taxon-name></italic>. However, on the Khorat Plateau the populations of <italic><tp:taxon-name><tp:taxon-name-part taxon-name-part-type="genus" reg="Leiolepis">Leiolepis</tp:taxon-name-part><tp:taxon-name-part taxon-name-part-type="species" reg="glaurung">glaurung</tp:taxon-name-part></tp:taxon-name></italic> sp. nov. are called “Yarb”.</p></tp:treatment-sec><tp:treatment-sec sec-type="distribution" id="SECID0EAHBG"><title>Distribution.</title><p><italic><tp:taxon-name><tp:taxon-name-part taxon-name-part-type="genus" reg="Leiolepis">Leiolepis</tp:taxon-name-part><tp:taxon-name-part taxon-name-part-type="species" reg="glaurung">glaurung</tp:taxon-name-part></tp:taxon-name></italic> sp. nov. is currently known from three locations on the Khorat Plateau (Fig. <xref ref-type="fig" rid="F1">1</xref>). We have only collected specimens from the type locality in Ubon Ratchathani Province (Fig. <xref ref-type="fig" rid="F1">1</xref>) from the Phu Phan Formation (<xref ref-type="bibr" rid="B23">Jin-geng and Meesook 2013</xref>), however a population from Chaiyaphum Province (<named-content xmlns:xlink="http://www.w3.org/1999/xlink" content-type="dwc:verbatimCoordinates" xlink:type="simple"><named-content content-type="geo-json" specific-use="{&#34;type&#34;:&#34;Point&#34;,&#34;coordinates&#34;:[102.164000,15.902200]}" id="NCID0EAIBG" xlink:type="simple">15°54'7.92"N, 102°9'50.4"E</named-content></named-content>) in the western region of the Khorat Plateau was observed and photographed, but no specimens were collected (AK, AR, and PP pers. obs.), and from southern extent of the plateau on the border of Cambodia (<abbrev xmlns:xlink="http://www.w3.org/1999/xlink" xlink:title="pelvis width" id="ABBRID0EFIBG" xlink:type="simple">PW</abbrev> pers. obs.) in Ubon Ratchathani Province (Fig. <xref ref-type="fig" rid="F1">1</xref>). Lizards from both populations are very similar in appearance to those from the type locality.</p></tp:treatment-sec><tp:treatment-sec sec-type="variation" id="SECID0ENIBG"><title>Variation.</title><p>Differences in scale counts and measurements are presented in Suppl. material <xref ref-type="supplementary-material" rid="S1">1</xref>. The coloration of the males THNHM 30911 and THNHM 30910 are similar to the holotype but their subcaudal coloration is a much more vibrant coral-red and they have complete original tails (Fig. <xref ref-type="fig" rid="F5">5C, D</xref>).The coloration of the yellow stripes and spots that composed the dorsal pattern, and the flank coloration are not as pronounced in the female specimens THNHM 30904–30906 and 30908 as they are in the males (Figs <xref ref-type="fig" rid="F6">6</xref>, <xref ref-type="fig" rid="F9">9</xref>; Suppl. material <xref ref-type="supplementary-material" rid="S1">1</xref>). Additionally, the dorsal caudal pattern is only faintly visible in the female specimens (Figs <xref ref-type="fig" rid="F6">6</xref>, <xref ref-type="fig" rid="F9">9</xref>).</p></tp:treatment-sec><tp:treatment-sec sec-type="natural history" id="SECID0EPJBG"><title>Natural history.</title><p>Similar to other species of <italic><tp:taxon-name><tp:taxon-name-part taxon-name-part-type="genus" reg="Leiolepis">Leiolepis</tp:taxon-name-part></tp:taxon-name></italic>, <italic><tp:taxon-name><tp:taxon-name-part taxon-name-part-type="genus" reg="Leiolepis">Leiolepis</tp:taxon-name-part><tp:taxon-name-part taxon-name-part-type="species" reg="glaurung">glaurung</tp:taxon-name-part></tp:taxon-name></italic> sp. nov. constructs subterranean tunnels. However, given that they live exclusively in rocky habitats, individuals make compressed and shallow burrows in patches of loose soil underneath rocks or rockpiles (Figs <xref ref-type="fig" rid="F10">10</xref>–<xref ref-type="fig" rid="F12">12</xref>). Males tend to forage during the hottest part of the day and the feces we found appeared to be mostly composed of vegetation and arthropods. <italic><tp:taxon-name><tp:taxon-name-part taxon-name-part-type="genus" reg="Leiolepis">Leiolepis</tp:taxon-name-part><tp:taxon-name-part taxon-name-part-type="species" reg="glaurung">glaurung</tp:taxon-name-part></tp:taxon-name></italic> sp. nov. is a food source for local people in the area (as many <italic><tp:taxon-name><tp:taxon-name-part taxon-name-part-type="genus" reg="Leiolepis">Leiolepis</tp:taxon-name-part></tp:taxon-name></italic> species are across Indochina; <xref ref-type="bibr" rid="B17">Grismer and Grismer 2010</xref>) and talking with local collectors, they report that individuals are highly philopatric. The collectors say that if the burrow is open that means they are out foraging and if the burrow is plugged with soil they are inside. Additionally, local people say that <italic><tp:taxon-name><tp:taxon-name-part taxon-name-part-type="genus" reg="Leiolepis">Leiolepis</tp:taxon-name-part><tp:taxon-name-part taxon-name-part-type="species" reg="glaurung">glaurung</tp:taxon-name-part></tp:taxon-name></italic> sp. nov. is mostly active during the dry season (November–March) and estivates during the rainy season (April–November) but will come out of their burrows after rains to eat arthropods. Lastly, all individuals observed and collected (specimens THNHM 30908–30911) were found during the day at 36 °C and 77% humidity. Other species of reptiles observed sharing the same habitat at the type locality included <italic><tp:taxon-name><tp:taxon-name-part taxon-name-part-type="genus" reg="Calotes">Calotes</tp:taxon-name-part><tp:taxon-name-part taxon-name-part-type="species" reg="versicolor">versicolor</tp:taxon-name-part></tp:taxon-name></italic> (Daudin, 1802), <italic><tp:taxon-name><tp:taxon-name-part taxon-name-part-type="genus" reg="Dixonius">Dixonius</tp:taxon-name-part><tp:taxon-name-part taxon-name-part-type="species" reg="siamensis">siamensis</tp:taxon-name-part></tp:taxon-name></italic> (Boulenger, 1899), <italic><tp:taxon-name><tp:taxon-name-part taxon-name-part-type="genus" reg="Gekko">Gekko</tp:taxon-name-part><tp:taxon-name-part taxon-name-part-type="species" reg="petricolus">petricolus</tp:taxon-name-part></tp:taxon-name></italic> Taylor, 1962, <italic><tp:taxon-name><tp:taxon-name-part taxon-name-part-type="genus" reg="Gekko">G.</tp:taxon-name-part><tp:taxon-name-part taxon-name-part-type="species" reg="gecko">gecko</tp:taxon-name-part></tp:taxon-name></italic> (Linnaeus, 1758), <italic><tp:taxon-name><tp:taxon-name-part taxon-name-part-type="genus" reg="Scincella">Scincella</tp:taxon-name-part><tp:taxon-name-part taxon-name-part-type="species" reg="melanosticta">melanosticta</tp:taxon-name-part></tp:taxon-name></italic> (Boulenger, 1887), <italic><tp:taxon-name><tp:taxon-name-part taxon-name-part-type="genus" reg="Scincella">S.</tp:taxon-name-part><tp:taxon-name-part taxon-name-part-type="species" reg="rupicola">rupicola</tp:taxon-name-part></tp:taxon-name></italic> (Smith, 1916), <italic><tp:taxon-name><tp:taxon-name-part taxon-name-part-type="genus" reg="Eutropis">Eutropis</tp:taxon-name-part><tp:taxon-name-part taxon-name-part-type="species" reg="macularia">macularia</tp:taxon-name-part></tp:taxon-name></italic> (Blyth, 1853), <italic><tp:taxon-name><tp:taxon-name-part taxon-name-part-type="genus" reg="Chrysopelea">Chrysopelea</tp:taxon-name-part><tp:taxon-name-part taxon-name-part-type="species" reg="ornata">ornata</tp:taxon-name-part></tp:taxon-name></italic> (Shaw, 1802), <italic><tp:taxon-name><tp:taxon-name-part taxon-name-part-type="genus" reg="Lycodon">Lycodon</tp:taxon-name-part><tp:taxon-name-part taxon-name-part-type="species" reg="laoensis">laoensis</tp:taxon-name-part></tp:taxon-name></italic> Günther, 1864 and <italic><tp:taxon-name><tp:taxon-name-part taxon-name-part-type="genus" reg="Calloselasma">Calloselasma</tp:taxon-name-part><tp:taxon-name-part taxon-name-part-type="species" reg="rhodostoma">rhodostoma</tp:taxon-name-part></tp:taxon-name></italic> (Kuhl, 1824).</p><fig id="F10" position="float" orientation="portrait"><object-id xmlns:xlink="http://www.w3.org/1999/xlink" content-type="doi" xlink:type="simple">10.3897/zookeys.1210.127557.figure10</object-id><object-id xmlns:xlink="http://www.w3.org/1999/xlink" content-type="arpha" xlink:type="simple">EE5DC932-5E61-5E66-A4F4-46A3EC5AD193</object-id><label>Figure 10.</label><caption><p>The rocky habitat of the Khorat Plateau from the type locality.</p></caption><graphic xmlns:xlink="http://www.w3.org/1999/xlink" xlink:href="zookeys-1210-299_article-127557__-g010.jpg" position="float" orientation="portrait" xlink:type="simple" id="oo_1122040.jpg"><uri content-type="original_file" xlink:type="simple">https://binary.pensoft.net/fig/1122040</uri></graphic></fig><fig id="F11" position="float" orientation="portrait"><object-id xmlns:xlink="http://www.w3.org/1999/xlink" content-type="doi" xlink:type="simple">10.3897/zookeys.1210.127557.figure11</object-id><object-id xmlns:xlink="http://www.w3.org/1999/xlink" content-type="arpha" xlink:type="simple">2BE8B181-F737-584F-8052-60B8CCDE926A</object-id><label>Figure 11.</label><caption><p><bold>A</bold> Male paratype THNHM 30911 displaying the dorsal and lateral display colors and its rocky habitat in the background <bold>B</bold> adult male <italic><tp:taxon-name><tp:taxon-name-part taxon-name-part-type="genus" reg="Leiolepis">Leiolepis</tp:taxon-name-part><tp:taxon-name-part taxon-name-part-type="species" reg="rubritaeniata">rubritaeniata</tp:taxon-name-part></tp:taxon-name></italic> from southeastern Cambodia <bold>C</bold> male paratype THNHM 30911 of <italic><tp:taxon-name><tp:taxon-name-part taxon-name-part-type="genus" reg="Leiolepis">Leiolepis</tp:taxon-name-part><tp:taxon-name-part taxon-name-part-type="species" reg="glaurung">glaurung</tp:taxon-name-part></tp:taxon-name></italic> sp. nov.</p></caption><graphic xmlns:xlink="http://www.w3.org/1999/xlink" xlink:href="zookeys-1210-299_article-127557__-g011.jpg" position="float" orientation="portrait" xlink:type="simple" id="oo_1122041.jpg"><uri content-type="original_file" xlink:type="simple">https://binary.pensoft.net/fig/1122041</uri></graphic></fig><fig id="F12" position="float" orientation="portrait"><object-id xmlns:xlink="http://www.w3.org/1999/xlink" content-type="doi" xlink:type="simple">10.3897/zookeys.1210.127557.figure12</object-id><object-id xmlns:xlink="http://www.w3.org/1999/xlink" content-type="arpha" xlink:type="simple">FC42E27C-B5C1-5628-8221-7E0DA23139A0</object-id><label>Figure 12.</label><caption><p><bold>A</bold> Two burrow entrances going beneath a large rock <bold>B</bold> multiple small burrow entrances in the soil underneath and around a rock pile <bold>C</bold> a single entrance hole to a burrow beneath a large rock <bold>D</bold> the rock from panel C lifted to show the shallow subterranean burrow of an individual <italic><tp:taxon-name><tp:taxon-name-part taxon-name-part-type="genus" reg="Leiolepis">Leiolepis</tp:taxon-name-part><tp:taxon-name-part taxon-name-part-type="species" reg="glaurung">glaurung</tp:taxon-name-part></tp:taxon-name></italic> sp. nov.</p></caption><graphic xmlns:xlink="http://www.w3.org/1999/xlink" xlink:href="zookeys-1210-299_article-127557__-g012.jpg" position="float" orientation="portrait" xlink:type="simple" id="oo_1122042.jpg"><uri content-type="original_file" xlink:type="simple">https://binary.pensoft.net/fig/1122042</uri></graphic></fig></tp:treatment-sec><tp:treatment-sec><!--Section generated to contain objects referenced in tp:taxon-treatment.--><table-wrap id="T1" position="float" orientation="portrait"><label>Table 1.</label><caption><p>Results from the PERMANOVA analysis comparing pairs of sexual species of <italic><tp:taxon-name><tp:taxon-name-part taxon-name-part-type="genus" reg="Leiolepis">Leiolepis</tp:taxon-name-part></tp:taxon-name></italic> bearing statistical mean morphospatial differences at the <italic>p.</italic>adjusted threshold based on the load scores of Dim1–Dim5 of the <abbrev xmlns:xlink="http://www.w3.org/1999/xlink" xlink:title="multiple factor analysis" id="ABBRID0EBFAG" xlink:type="simple">MFA</abbrev>. * = significant difference.</p></caption><table id="TID0EFOAI" rules="all"><tbody><tr><th rowspan="1" colspan="1">Clade comparisons</th><th rowspan="1" colspan="1"><italic>p.</italic>value</th><th rowspan="1" colspan="1"><italic>p.</italic>adjusted</th><th rowspan="1" colspan="1">sig</th></tr><tr><td rowspan="1" colspan="1"><italic><tp:taxon-name><tp:taxon-name-part taxon-name-part-type="genus" reg="Leiolepis">L.</tp:taxon-name-part><tp:taxon-name-part taxon-name-part-type="species" reg="glaurung">glaurung</tp:taxon-name-part></tp:taxon-name></italic> sp. nov. vs <italic><tp:taxon-name><tp:taxon-name-part taxon-name-part-type="genus" reg="Leiolepis">L.</tp:taxon-name-part><tp:taxon-name-part taxon-name-part-type="species" reg="rubritaeniata">rubritaeniata</tp:taxon-name-part></tp:taxon-name></italic></td><td rowspan="1" colspan="1">0.00004000</td><td rowspan="1" colspan="1">0.00083998</td><td rowspan="1" colspan="1">*</td></tr><tr><td rowspan="1" colspan="1"><italic><tp:taxon-name><tp:taxon-name-part taxon-name-part-type="genus" reg="Leiolepis">L.</tp:taxon-name-part><tp:taxon-name-part taxon-name-part-type="species" reg="glaurung">glaurung</tp:taxon-name-part></tp:taxon-name></italic> sp. nov. vs <italic><tp:taxon-name><tp:taxon-name-part taxon-name-part-type="genus" reg="Leiolepis">L.</tp:taxon-name-part><tp:taxon-name-part taxon-name-part-type="species" reg="belliana">belliana</tp:taxon-name-part></tp:taxon-name></italic></td><td rowspan="1" colspan="1">0.00002000</td><td rowspan="1" colspan="1">0.00041999</td><td rowspan="1" colspan="1">*</td></tr><tr><td rowspan="1" colspan="1"><italic><tp:taxon-name><tp:taxon-name-part taxon-name-part-type="genus" reg="Leiolepis">L.</tp:taxon-name-part><tp:taxon-name-part taxon-name-part-type="species" reg="glaurung">glaurung</tp:taxon-name-part></tp:taxon-name></italic> sp. nov. vs <italic><tp:taxon-name><tp:taxon-name-part taxon-name-part-type="genus" reg="Leiolepis">L.</tp:taxon-name-part><tp:taxon-name-part taxon-name-part-type="species" reg="peguensis">peguensis</tp:taxon-name-part></tp:taxon-name></italic> South</td><td rowspan="1" colspan="1">0.00022000</td><td rowspan="1" colspan="1">0.00461991</td><td rowspan="1" colspan="1">*</td></tr><tr><td rowspan="1" colspan="1"><italic><tp:taxon-name><tp:taxon-name-part taxon-name-part-type="genus" reg="Leiolepis">L.</tp:taxon-name-part><tp:taxon-name-part taxon-name-part-type="species" reg="glaurung">glaurung</tp:taxon-name-part></tp:taxon-name></italic> sp. nov. vs <italic><tp:taxon-name><tp:taxon-name-part taxon-name-part-type="genus" reg="Leiolepis">L.</tp:taxon-name-part><tp:taxon-name-part taxon-name-part-type="species" reg="peguensis">peguensis</tp:taxon-name-part></tp:taxon-name></italic> North</td><td rowspan="1" colspan="1">0.00409992</td><td rowspan="1" colspan="1">0.08609828</td><td rowspan="1" colspan="1"/></tr><tr><td rowspan="1" colspan="1"><italic><tp:taxon-name><tp:taxon-name-part taxon-name-part-type="genus" reg="Leiolepis">L.</tp:taxon-name-part><tp:taxon-name-part taxon-name-part-type="species" reg="glaurung">glaurung</tp:taxon-name-part></tp:taxon-name></italic> sp. nov. vs <italic><tp:taxon-name><tp:taxon-name-part taxon-name-part-type="genus" reg="Leiolepis">L.</tp:taxon-name-part><tp:taxon-name-part taxon-name-part-type="species" reg="guttata">guttata</tp:taxon-name-part></tp:taxon-name></italic></td><td rowspan="1" colspan="1">0.00057999</td><td rowspan="1" colspan="1">0.01217976</td><td rowspan="1" colspan="1">*</td></tr><tr><td rowspan="1" colspan="1"><italic><tp:taxon-name><tp:taxon-name-part taxon-name-part-type="genus" reg="Leiolepis">L.</tp:taxon-name-part><tp:taxon-name-part taxon-name-part-type="species" reg="rubritaeniata">rubritaeniata</tp:taxon-name-part></tp:taxon-name></italic> vs <italic><tp:taxon-name><tp:taxon-name-part taxon-name-part-type="genus" reg="Leiolepis">L.</tp:taxon-name-part><tp:taxon-name-part taxon-name-part-type="species" reg="belliana">belliana</tp:taxon-name-part></tp:taxon-name></italic></td><td rowspan="1" colspan="1">0.00002000</td><td rowspan="1" colspan="1">0.00041999</td><td rowspan="1" colspan="1">*</td></tr><tr><td rowspan="1" colspan="1"><italic><tp:taxon-name><tp:taxon-name-part taxon-name-part-type="genus" reg="Leiolepis">L.</tp:taxon-name-part><tp:taxon-name-part taxon-name-part-type="species" reg="rubritaeniata">rubritaeniata</tp:taxon-name-part></tp:taxon-name></italic> vs <italic><tp:taxon-name><tp:taxon-name-part taxon-name-part-type="genus" reg="Leiolepis">L.</tp:taxon-name-part><tp:taxon-name-part taxon-name-part-type="species" reg="peguensis">peguensis</tp:taxon-name-part></tp:taxon-name></italic> South</td><td rowspan="1" colspan="1">0.00012000</td><td rowspan="1" colspan="1">0.00251995</td><td rowspan="1" colspan="1">*</td></tr><tr><td rowspan="1" colspan="1"><italic><tp:taxon-name><tp:taxon-name-part taxon-name-part-type="genus" reg="Leiolepis">L.</tp:taxon-name-part><tp:taxon-name-part taxon-name-part-type="species" reg="rubritaeniata">rubritaeniata</tp:taxon-name-part></tp:taxon-name></italic> vs <italic><tp:taxon-name><tp:taxon-name-part taxon-name-part-type="genus" reg="Leiolepis">L.</tp:taxon-name-part><tp:taxon-name-part taxon-name-part-type="species" reg="peguensis">peguensis</tp:taxon-name-part></tp:taxon-name></italic> North</td><td rowspan="1" colspan="1">0.00309994</td><td rowspan="1" colspan="1">0.06509870</td><td rowspan="1" colspan="1"/></tr><tr><td rowspan="1" colspan="1"><italic><tp:taxon-name><tp:taxon-name-part taxon-name-part-type="genus" reg="Leiolepis">L.</tp:taxon-name-part><tp:taxon-name-part taxon-name-part-type="species" reg="rubritaeniata">rubritaeniata</tp:taxon-name-part></tp:taxon-name></italic> vs <italic><tp:taxon-name><tp:taxon-name-part taxon-name-part-type="genus" reg="Leiolepis">L.</tp:taxon-name-part><tp:taxon-name-part taxon-name-part-type="species" reg="guttata">guttata</tp:taxon-name-part></tp:taxon-name></italic></td><td rowspan="1" colspan="1">0.00035999</td><td rowspan="1" colspan="1">0.00755985</td><td rowspan="1" colspan="1">*</td></tr><tr><td rowspan="1" colspan="1"><italic><tp:taxon-name><tp:taxon-name-part taxon-name-part-type="genus" reg="Leiolepis">L.</tp:taxon-name-part><tp:taxon-name-part taxon-name-part-type="species" reg="belliana">belliana</tp:taxon-name-part></tp:taxon-name></italic> vs <italic><tp:taxon-name><tp:taxon-name-part taxon-name-part-type="genus" reg="Leiolepis">L.</tp:taxon-name-part><tp:taxon-name-part taxon-name-part-type="species" reg="peguensis">peguensis</tp:taxon-name-part></tp:taxon-name></italic> South</td><td rowspan="1" colspan="1">0.00010000</td><td rowspan="1" colspan="1">0.00209996</td><td rowspan="1" colspan="1">*</td></tr><tr><td rowspan="1" colspan="1"><italic><tp:taxon-name><tp:taxon-name-part taxon-name-part-type="genus" reg="Leiolepis">L.</tp:taxon-name-part><tp:taxon-name-part taxon-name-part-type="species" reg="belliana">belliana</tp:taxon-name-part></tp:taxon-name></italic> vs <italic><tp:taxon-name><tp:taxon-name-part taxon-name-part-type="genus" reg="Leiolepis">L.</tp:taxon-name-part><tp:taxon-name-part taxon-name-part-type="species" reg="peguensis">peguensis</tp:taxon-name-part></tp:taxon-name></italic> North</td><td rowspan="1" colspan="1">0.00179996</td><td rowspan="1" colspan="1">0.03779924</td><td rowspan="1" colspan="1">*</td></tr><tr><td rowspan="1" colspan="1"><italic><tp:taxon-name><tp:taxon-name-part taxon-name-part-type="genus" reg="Leiolepis">L.</tp:taxon-name-part><tp:taxon-name-part taxon-name-part-type="species" reg="belliana">belliana</tp:taxon-name-part></tp:taxon-name></italic> vs <italic><tp:taxon-name><tp:taxon-name-part taxon-name-part-type="genus" reg="Leiolepis">L.</tp:taxon-name-part><tp:taxon-name-part taxon-name-part-type="species" reg="guttata">guttata</tp:taxon-name-part></tp:taxon-name></italic></td><td rowspan="1" colspan="1">0.00025999</td><td rowspan="1" colspan="1">0.00545989</td><td rowspan="1" colspan="1">*</td></tr><tr><td rowspan="1" colspan="1"><italic><tp:taxon-name><tp:taxon-name-part taxon-name-part-type="genus" reg="Leiolepis">L.</tp:taxon-name-part><tp:taxon-name-part taxon-name-part-type="species" reg="peguensis">peguensis</tp:taxon-name-part></tp:taxon-name></italic> South vs <italic><tp:taxon-name><tp:taxon-name-part taxon-name-part-type="genus" reg="Leiolepis">L.</tp:taxon-name-part><tp:taxon-name-part taxon-name-part-type="species" reg="peguensis">peguensis</tp:taxon-name-part></tp:taxon-name></italic> North</td><td rowspan="1" colspan="1">0.01179976</td><td rowspan="1" colspan="1">0.24779504</td><td rowspan="1" colspan="1"/></tr><tr><td rowspan="1" colspan="1"><italic><tp:taxon-name><tp:taxon-name-part taxon-name-part-type="genus" reg="Leiolepis">L.</tp:taxon-name-part><tp:taxon-name-part taxon-name-part-type="species" reg="peguensis">peguensis</tp:taxon-name-part></tp:taxon-name></italic> South vs <italic><tp:taxon-name><tp:taxon-name-part taxon-name-part-type="genus" reg="Leiolepis">L.</tp:taxon-name-part><tp:taxon-name-part taxon-name-part-type="species" reg="guttata">guttata</tp:taxon-name-part></tp:taxon-name></italic></td><td rowspan="1" colspan="1">0.00209996</td><td rowspan="1" colspan="1">0.04409912</td><td rowspan="1" colspan="1">*</td></tr><tr><td rowspan="1" colspan="1"><italic><tp:taxon-name><tp:taxon-name-part taxon-name-part-type="genus" reg="Leiolepis">L.</tp:taxon-name-part><tp:taxon-name-part taxon-name-part-type="species" reg="peguensis">peguensis</tp:taxon-name-part></tp:taxon-name></italic> North vs <italic><tp:taxon-name><tp:taxon-name-part taxon-name-part-type="genus" reg="Leiolepis">L.</tp:taxon-name-part><tp:taxon-name-part taxon-name-part-type="species" reg="guttata">guttata</tp:taxon-name-part></tp:taxon-name></italic></td><td rowspan="1" colspan="1">0.01785714</td><td rowspan="1" colspan="1">0.37500000</td><td rowspan="1" colspan="1"/></tr></tbody></table></table-wrap><supplementary-material xmlns:xlink="http://www.w3.org/1999/xlink" id="S1" position="float" orientation="portrait" xlink:type="simple"><object-id content-type="doi" xlink:type="simple">10.3897/zookeys.1210.127557.suppl1</object-id><object-id content-type="arpha" xlink:type="simple">6972F5DF-FEA3-5C6A-A450-DBE8AB44BD9B</object-id><label>Supplementary material 1</label><caption><p>Raw meristic, categorical, and color pattern data from all specimens of <italic><tp:taxon-name><tp:taxon-name-part taxon-name-part-type="genus" reg="Leiolepis">Leiolepis</tp:taxon-name-part></tp:taxon-name></italic> used in this study</p></caption><statement content-type="dataType"><label>Data type</label><p>xlsx</p></statement><statement content-type="notes"><label>Explanation note</label><p>m = male; f = female; - = data not taken; NA = specimen was damaged, and character could not be taken.</p></statement><media xlink:href="zookeys-1210-299_article-127557__-s001.xlsx" mimetype="application" mime-subtype="vnd.openxmlformats-officedocument.spreadsheetml.sheet" position="float" orientation="portrait" xlink:type="simple" id="oo_1122043.xlsx"><uri content-type="original_file" xlink:type="simple">https://binary.pensoft.net/file/1122043</uri></media><permissions><license xlink:type="simple"><license-p>This dataset is made available under the Open Database License (http://opendatacommons.org/licenses/odbl/1.0/). The Open Database License (ODbL) is a license agreement intended to allow users to freely share, modify, and use this Dataset while maintaining this same freedom for others, provided that the original source and author(s) are credited.</license-p></license></permissions><attrib specific-use="authors">Pratyaporn Wanchai, Attapol Rujirawan, Matthew L. Murdoch, Akrachai Aksornneam, Pattarapon Promnun, Amanda Kaatz, Jeren J. Gregory, Eddie Nguyen, William Van Iderstein, Evan S. H. Quah, L. Lee Grismer, Jesse L. Grismer, Anchalee Aowphol</attrib></supplementary-material><supplementary-material xmlns:xlink="http://www.w3.org/1999/xlink" id="S2" position="float" orientation="portrait" xlink:type="simple"><object-id content-type="doi" xlink:type="simple">10.3897/zookeys.1210.127557.suppl2</object-id><object-id content-type="arpha" xlink:type="simple">30130A7A-35B5-510B-8BD1-5BA701C6B16F</object-id><label>Supplementary material 2</label><caption><p>Significant adjusted <italic>p</italic>-values from the results of the <abbrev xlink:title="Analyses of variance" id="ABBRID0E5RCI" xlink:type="simple">ANOVA</abbrev> and TukeyHDS analyses comparing all pairs of sexual species of <italic><tp:taxon-name><tp:taxon-name-part taxon-name-part-type="genus" reg="Leiolepis">Leiolepis</tp:taxon-name-part></tp:taxon-name></italic> for all morphological characters</p></caption><statement content-type="dataType"><label>Data type</label><p>xlsx</p></statement><media xlink:href="zookeys-1210-299_article-127557__-s002.xlsx" mimetype="application" mime-subtype="vnd.openxmlformats-officedocument.spreadsheetml.sheet" position="float" orientation="portrait" xlink:type="simple" id="oo_1122044.xlsx"><uri content-type="original_file" xlink:type="simple">https://binary.pensoft.net/file/1122044</uri></media><permissions><license xlink:type="simple"><license-p>This dataset is made available under the Open Database License (http://opendatacommons.org/licenses/odbl/1.0/). The Open Database License (ODbL) is a license agreement intended to allow users to freely share, modify, and use this Dataset while maintaining this same freedom for others, provided that the original source and author(s) are credited.</license-p></license></permissions><attrib specific-use="authors">Pratyaporn Wanchai, Attapol Rujirawan, Matthew L. Murdoch, Akrachai Aksornneam, Pattarapon Promnun, Amanda Kaatz, Jeren J. Gregory, Eddie Nguyen, William Van Iderstein, Evan S. H. Quah, L. Lee Grismer, Jesse L. Grismer, Anchalee Aowphol</attrib></supplementary-material><fig id="F1" position="float" orientation="portrait"><object-id xmlns:xlink="http://www.w3.org/1999/xlink" content-type="doi" xlink:type="simple">10.3897/zookeys.1210.127557.figure1</object-id><object-id xmlns:xlink="http://www.w3.org/1999/xlink" content-type="arpha" xlink:type="simple">01F5FA05-CAF3-562A-870D-E08776FB57F0</object-id><label>Figure 1.</label><caption><p>The distribution of all <italic><tp:taxon-name><tp:taxon-name-part taxon-name-part-type="genus" reg="Leiolepis">Leiolepis</tp:taxon-name-part></tp:taxon-name></italic> species and the localities of specimens used in this study. Question marks indicate an area where new populations could possibly occur. The different shades of the green circles for <italic><tp:taxon-name><tp:taxon-name-part taxon-name-part-type="genus" reg="Leiolepis">Leiolepis</tp:taxon-name-part><tp:taxon-name-part taxon-name-part-type="species" reg="peguensis">peguensis</tp:taxon-name-part></tp:taxon-name></italic> correspond to their phylogenetic positions in Fig. <xref ref-type="fig" rid="F2">2</xref>.</p></caption><graphic xmlns:xlink="http://www.w3.org/1999/xlink" xlink:href="zookeys-1210-299_article-127557__-g001.jpg" position="float" orientation="portrait" xlink:type="simple" id="oo_1122031.jpg"><uri content-type="original_file" xlink:type="simple">https://binary.pensoft.net/fig/1122031</uri></graphic></fig><fig id="F2" position="float" orientation="portrait"><object-id xmlns:xlink="http://www.w3.org/1999/xlink" content-type="doi" xlink:type="simple">10.3897/zookeys.1210.127557.figure2</object-id><object-id xmlns:xlink="http://www.w3.org/1999/xlink" content-type="arpha" xlink:type="simple">615D717C-D91D-5770-A610-CD07F40B31F7</object-id><label>Figure 2.</label><caption><p>The mitochondrial gene tree for all 135 samples of <italic><tp:taxon-name><tp:taxon-name-part taxon-name-part-type="genus" reg="Leiolepis">Leiolepis</tp:taxon-name-part></tp:taxon-name></italic> from the Maximum Likelihood and Bayesian analyses.</p></caption><graphic xmlns:xlink="http://www.w3.org/1999/xlink" xlink:href="zookeys-1210-299_article-127557__-g002.jpg" position="float" orientation="portrait" xlink:type="simple" id="oo_1122032.jpg"><uri content-type="original_file" xlink:type="simple">https://binary.pensoft.net/fig/1122032</uri></graphic></fig></tp:treatment-sec><ref-list><ref id="B52"><mixed-citation xmlns:xlink="http://www.w3.org/1999/xlink" xlink:type="simple"><person-group><name name-style="western"><surname>Tolkien</surname><given-names>JRR</given-names></name></person-group> (<year>1977</year>) <source>The Silmarillion.</source><publisher-name>George Allen and Unwin Ltd.</publisher-name>, <publisher-loc>Great Britain</publisher-loc>, <size units="page">365 pp</size>.</mixed-citation></ref><ref id="B53"><mixed-citation xmlns:xlink="http://www.w3.org/1999/xlink" xlink:type="simple"><person-group><name name-style="western"><surname>Tolkien</surname><given-names>JRR</given-names></name><name name-style="western"><surname>Tolkien</surname><given-names>C</given-names></name></person-group> (<year>2007</year>) <source>The Children of Húrin. Houghton Mifflin.</source><publisher-name>Boston MA</publisher-name>, <publisher-loc>USA</publisher-loc>, <size units="page">320 pp</size>.</mixed-citation></ref><ref id="B23"><mixed-citation xmlns:xlink="http://www.w3.org/1999/xlink" xlink:type="simple"><person-group><name name-style="western"><surname>Jin-geng</surname><given-names>S</given-names></name><name name-style="western"><surname>Meesook</surname><given-names>A</given-names></name></person-group> (<year>2013</year>) Non-Marine Cretaceous Bivalve Biostratigraphy of Thailand and Southern Lao PDR. In The 2<sup>nd</sup> Lao-Thai Technical Conference on Geology and Mineral Resources, Vientiane, Lao PDR. 17–18 January 2013, 47–69.</mixed-citation></ref><ref id="B17"><mixed-citation xmlns:xlink="http://www.w3.org/1999/xlink" xlink:type="simple"><person-group><name name-style="western"><surname>Grismer</surname><given-names>JL</given-names></name><name name-style="western"><surname>Grismer</surname><given-names>LL</given-names></name></person-group> (<year>2010</year>) <article-title>Who’s your mommy? Identifying maternal ancestors of unisexual species of <italic><tp:taxon-name><tp:taxon-name-part taxon-name-part-type="genus">Leiolepis</tp:taxon-name-part></tp:taxon-name></italic> Cuvier, 1829 and the description of a new endemic species of unisexual <tp:taxon-name><tp:taxon-name-part taxon-name-part-type="genus">Leiolepis</tp:taxon-name-part></tp:taxon-name> Cuvier, 1829 from southern Vietnam.</article-title><source>Zootaxa</source><volume>2433</volume>(<issue>1</issue>): <fpage>47</fpage>–<lpage>61</lpage>. <ext-link xlink:href="10.11646/zootaxa.2433.1.3" ext-link-type="doi" xlink:type="simple">https://doi.org/10.11646/zootaxa.2433.1.3</ext-link></mixed-citation></ref></ref-list></tp:taxon-treatment>
