# Supplementary material for: ﻿The description of the first rock-dwelling species of butterfly lizard Leiolepis Cuvier, 1829 (Squamata, Agamidae) from the Khorat Plateau in northeastern Thailand
Source: Zookeys. 2024 Aug 27;1210:299–324. doi: 10.3897/zookeys.1210.127557 (PMC11372293; doi:10.3897/zookeys.1210.127557)
Supplement: Supplementary material 1 — Raw meristic, categorical, and color pattern data from all specimens of Leiolepis used in this study [file zookeys-1210-299_article-127557__-s001.xlsx]

## Sheet: Sheet1
Supplementary material 1. Raw meristic, categorical, and color pattern data from all specimens of Leiolepis used in this study. m = male; f = female; - = data not taken; NA = specimen was damaged, and character could not be taken.
Species	CatalogueNumber	Location	Sex	SVL	HL	HW	HH	RH	HE	DN	FA	BL	AG	FM	TIB	ESL	TE	CW	PW	SL	IL	FB	PR	SO	SBO	ESM	GBESM	VMR	KSFA	DSS	STIB	L1T	ESL3T	SL4T	L4T	VSB	FMP	NPBS	NST	BY	VM	SF	YN	NSS	GC	VC	DS	FC	TC
glaurung	THNHM 30909	Ubon Ratchathani	m	170	41.9	29.7	21.3	14.3	6.7	6.7	19	16.8	88	33.6	27.2	2.6	16.3	33.1	17	9	10	8	6	19	5	5	14	1	6	5	8	7	3	0	32	28	17	25	21	0	2	1	1	3	3	1	3	3	2
glaurung	THNHM 30908	Ubon Ratchathani	f	151	36.1	25	18.5	11.8	7.1	6.6	17.5	16.2	70	29.5	27	2	17.6	26.1	14.8	9	12	7	6	20	6	6	16	1	7	5	9	7	3	0	33	28	18	23	23	0	2	1	1	3	3	1	3	3	2
glaurung	THNHM 30910	Ubon Ratchathani	m	140	34.4	23.7	18	11	6.3	6.4	15.8	14	64	27.3	27.6	1.9	15	26	14.6	10	11	6	6	21	5	6	16	1	7	5	8	7	3	0	34	28	17	23	22	0	2	1	1	3	3	1	3	3	2
glaurung	THNHM 30911	Ubon Ratchathani	m	147	34.8	26.1	18.7	11.6	6	5.9	15.6	14.4	67	31	27.5	1.7	15.6	27.2	14	10	11	7	6	19	6	6	13	1	6	5	9	7	3	0	33	28	19	25	23	0	2	1	1	3	3	1	3	3	2
glaurung	THNHM 30905	Ubon Ratchathani	f	144	33.1	23	17	11.4	6.3	5.7	16.7	14	68	28.3	28	1.8	16	27.5	13.8	9	11	7	6	19	6	6	14	1	7	5	9	7	3	0	33	28	18	26	22	0	2	1	1	3	3	1	3	3	1
glaurung	THNHM 30903	Ubon Ratchathani	m	125	30	20	15.3	10.6	6.1	4.6	14.4	11.6	62	25	25	1.6	14.3	23.2	12.7	10	12	7	7	21	5	5	15	1	7	6	8	7	3	0	34	29	19	24	24	0	2	1	1	3	3	1	3	3	2
glaurung	THNHM 30904	Ubon Ratchathani	f	120	28.8	19.8	14	9.7	5.6	4.3	14.4	11	62	24.4	24.3	1.6	14	23	11	11	12	7	7	21	5	6	15	1	7	5	8	7	3	0	33	28	19	24	21	0	2	1	1	3	3	1	3	3	1
glaurung	THNHM 30906	Ubon Ratchathani	f	130	31.5	21.2	14.6	10.2	6.3	4.6	14.7	12.8	64	26.8	25.8	1.6	14.6	22.8	10.5	11	12	6	7	20	5	6	16	1	6	5	8	7	3	0	34	29	20	24	24	0	2	1	1	3	3	1	3	3	1
glaurung	THNHM 30902	Ubon Ratchathani	m	123	29.4	19.2	15.5	10.2	6.6	4.6	14.8	12.7	61	25	24.4	1.6	14	22.3	11.4	10	10	7	NA	20	5	NA	16	NA	7	6	9	7	3	0	32	NA	17	23	24	0	2	1	1	3	3	1	3	3	1
glaurung	THNHM 30907	Ubon Ratchathani	m	151	37.36	23	18.3	11.7	7.1	5.9	19	15.6	73	29.1	29	1.8	18	27	14.7	10	11	6	6	19	6	NA	16	1	6	5	8	7	3	0	32	29	20	19	24	0	2	1	1	3	3	1	3	3	1
rubritaeniata	LSUHC8762	Cambodia	m	120	27.7	19.8	16.2	10.1	4.8	3.8	14	13.9	61	21	23	1.7	12.6	21	11.2	9	8	6	6	16	6	NA	15	1	3	5	7	7	3	0	28	33	16	14	16	1	3	0	0	5	5	2	2	1	1
rubritaeniata	LSUHC8761	Cambodia	m	113	26.2	18.6	15.7	9.6	4.7	4.6	13.8	12.3	59	20.4	21.5	1.5	12.2	20	11	10	10	6	6	17	6	8	14	1	5	5	8	6	3	0	29	33	17	13	16	1	3	0	0	5	5	2	2	1	1
rubritaeniata	LSUHC8764	Cambodia	m	113	24.7	18	15	9.4	4.27	4	13	12.5	55	20	22	1.4	12	20.4	10.4	10	11	6	6	16	6	8	14	1	6	5	6	7	3	0	29	33	14	14	17	1	3	0	0	5	5	2	2	1	1
rubritaeniata	LSUHC8765	Cambodia	m	114	27	19.4	15.5	10.5	4.6	4.1	13.2	13	55	22	21	1.5	11.8	20.9	11	10	9	6	7	17	6	8	15	1	4	5	7	7	3	0	29	33	16	14	17	1	3	0	0	5	5	2	2	1	1
rubritaeniata	LSUHC8766	Cambodia	m	111	23.2	17.86	14.6	9.7	4.6	4.4	13.3	13.4	55	21.3	21.6	1.5	12	19.1	10	10	9	5	6	18	7	8	14	1	4	5	7	8	3	0	27	34	17	14	18	1	3	0	0	6	5	2	2	1	1
rubritaeniata	LSUHC8767	Cambodia	m	102	-	-	-	-	-	-	-	-	-	-	-	-	-	-	-	8	9	6	6	17	6	8	14	1	5	5	6	7	3	0	28	32	16	13	18	0	3	0	0	5	5	2	2	1	1
rubritaeniata	LSUHC8768	Cambodia	f	97	-	-	-	-	-	-	-	-	-	-	-	-	-	-	-	9	10	7	6	16	6	7	13	1	4	5	7	7	3	0	27	34	15	14	17	0	3	0	1	2	5	2	3	2	1
rubritaeniata	LSUHC8769	Cambodia	f	88	-	-	-	-	-	-	-	-	-	-	-	-	-	-	-	9	9	6	7	16	6	7	12	1	5	5	7	7	3	0	28	34	16	14	18	0	3	0	1	2	5	2	3	2	1
rubritaeniata	LSUHC8503	Cambodia	m	109	26.5	16.3	14.2	9.6	4.3	4.6	11.7	11.6	58	22.6	21	1.5	11.1	18	10.9	10	10	5	6	17	5	10	13	1	5	5	7	8	3	0	27	33	16	13	19	1	3	0	1	3	5	2	3	1	1
rubritaeniata	LSUHC8459	Cambodia	m	99	-	-	-	-	-	-	-	-	-	-	-	-	-	-	-	9	9	6	7	17	4	8	14	1	5	6	6	8	3	0	27	32	16	12	18	1	3	0	1	2	5	2	3	1	1
rubritaeniata	LSUHC8470	Cambodia	m	100	-	-	-	-	-	-	-	-	-	-	-	-	-	-	-	10	10	5	7	16	4	8	15	1	5	6	6	8	3	0	26	32	16	13	16	1	3	0	1	2	5	2	3	1	1
rubritaeniata	LSUHC8454	Cambodia	m	103	24.1	15.7	12.6	9	4.7	3.7	12.4	11	52	18.3	19.9	1.4	10.2	17.6	9.8	11	9	6	7	18	4	8	14	1	6	5	7	7	3	0	26	32	17	14	17	1	3	0	1	2	5	2	3	1	1
rubritaeniata	LSUHC8507	Cambodia	m	98	-	-	-	-	-	-	-	-	-	-	-	-	-	-	-	9	9	6	7	17	4	8	14	1	6	5	7	8	3	0	27	33	17	14	18	1	3	0	1	5	5	2	3	1	1
rubritaeniata	LSUHC8494	Cambodia	m	96	-	-	-	-	-	-	-	-	-	-	-	-	-	-	-	10	10	5	7	16	3	7	14	1	6	3	7	7	3	0	26	32	16	12	17	1	3	0	1	3	5	2	3	1	1
rubritaeniata	LSUHC8507	Cambodia	m	98	-	-	-	-	-	-	-	-	-	-	-	-	-	-	-	9	9	6	7	18	3	8	16	1	5	6	7	8	3	0	28	33	17	14	16	1	3	0	1	5	5	2	2	1	1
rubritaeniata	LSUHC8455	Cambodia	m	93	-	-	-	-	-	-	-	-	-	-	-	-	-	-	-	10	11	6	7	17	3	8	13	1	5	6	7	7	3	0	28	33	17	13	17	1	3	0	1	3	5	2	3	1	1
rubritaeniata	LSUHC8004	Cambodia	m	88	-	-	-	-	-	-	-	-	-	-	-	-	-	-	-	9	9	6	7	17	4	8	14	1	5	5	6	8	3	0	29	33	17	13	17	1	3	0	1	2	5	2	3	1	1
rubritaeniata	LSUHC8472	Cambodia	m	90	-	-	-	-	-	-	-	-	-	-	-	-	-	-	-	10	10	6	7	18	4	9	16	1	5	7	7	7	3	0	27	32	17	13	19	1	3	0	1	2	5	2	3	1	1
rubritaeniata	LSUHC8505	Cambodia	m	93	-	-	-	-	-	-	-	-	-	-	-	-	-	-	-	10	10	5	5	18	4	6	12	1	6	6	6	7	2	0	27	34	18	16	18	1	3	0	1	3	5	2	3	1	1
rubritaeniata	LSUHC8475	Cambodia	f	90	-	-	-	-	-	-	-	-	-	-	-	-	-	-	-	10	10	6	6	19	3	9	15	1	5	7	7	8	3	0	27	32	17	15	17	0	3	0	1	2	5	2	3	2	1
rubritaeniata	LSUHC8008	Cambodia	f	88	-	-	-	-	-	-	-	-	-	-	-	-	-	-	-	9	9	6	6	17	4	7	12	1	4	6	7	9	3	0	28	32	15	10	15	0	3	0	1	2	5	2	3	2	1
rubritaeniata	LSUHC8504	Cambodia	f	93	-	-	-	-	-	-	-	-	-	-	-	-	-	-	-	9	9	6	6	18	4	8	15	1	4	6	6	7	2	0	26	33	18	14	18	1	3	0	1	3	5	2	3	2	1
rubritaeniata	THNHM18363	Thailand	m	120	28.6	18.5	15.8	10.3	5	4.5	13.8	14	62	25	24.7	1.4	13.5	20	11.7	7	9	5	7	17	6	8	13	0	5	5	7	7	3	0	31	35	17	10	18	1	3	0	1	2	5	2	3	1	1
rubritaeniata	THNHM18364	Thailand	m	114	28	18.1	14.4	9.3	4.2	4.5	13.3	13	54	23.3	24.5	14	12.8	18.3	11.3	10	10	5	6	18	5	9	13	1	5	5	5	8	3	0	32	30	16	11	19	1	3	0	0	5	5	2	2	1	1
rubritaeniata	THNHM18366	Thailand	m	111	24.7	16.3	13.1	9	5	4.6	12.8	13	56	22.1	21.5	1.4	11.9	16.5	11	9	9	6	5	19	5	7	14	1	6	5	6	7	3	0	32	32	16	13	17	1	3	0	0	5	5	2	2	1	1
rubritaeniata	THNHM18367	Thailand	m	102	-	-	-	-	-	-	-	-	-	-	-	-	-	-	-	10	11	5	5	19	5	8	13	1	5	5	7	7	2	0	29	34	17	12	17	1	3	0	1	5	5	2	2	1	1
rubritaeniata	THNHM18368	Thailand	m	87	-	-	-	-	-	-	-	-	-	-	-	-	-	-	-	10	12	5	6	20	5	3	14	1	7	6	7	8	3	0	27	35	19	14	19	1	3	0	1	2	5	2	3	1	1
rubritaeniata	THNHM18365	Thailand	f	84	-	-	-	-	-	-	-	-	-	-	-	-	-	-	-	11	10	5	7	17	4	8	11	1	5	6	5	7	3	0	32	33	17	11	19	1	3	0	1	2	5	2	3	2	1
rubritaeniata	FMNH255475	Laos	f	82	-	-	-	-	-	-	-	-	-	-	-	-	-	-	-	9	10	5	6	20	4	8	15	1	6	5	4	6	2	0	30	27	16	13	16	0	3	0	1	3	5	2	3	2	1
rubritaeniata	FMNH2554474	Laos	f	87	-	-	-	-	-	-	-	-	-	-	-	-	-	-	-	10	9	6	8	20	4	7	10	1	6	6	5	7	3	0	29	29	17	11	18	0	3	0	1	2	5	2	3	2	1
belliana	LSUHC9526	Thailand	m	128	26.8	20.1	16	10.8	5.7	4.5	15.5	13.5	64	25.5	26	2	13	24.5	13	10	12	6	7	20	4	5	14	1	5	5	5	8	4	0	30	31	15	15	16	1	1	0	1	1	2	4	3	1	1
belliana	LSUHC8964	W. Malaysia	m	146	31.2	26.2	20.1	13.2	6.4	5.7	18	14.8	76	30.8	27.6	2.2	14.5	29.4	13.3	10	12	6	NA	19	5	7	14	1	3	5	5	7	4	0	29	31	17	18	17	1	1	0	1	2	2	4	3	1	1
belliana	LSUHC4847	W. Malaysia	f	128	28.2	21.6	14	10.3	6.2	4.5	15.5	12.6	65	26.4	23	1.6	14.1	25.1	13	10	10	6	6	20	4	5	13	1	5	5	6	7	3	0	30	31	19	18	17	1	1	0	0	4	2	4	2	1	1
belliana	LSUHC4864	W. Malaysia	m	123	27.9	19.2	15.9	11.2	5.4	5	15.1	12.2	63	26.2	23	1.5	12.4	22	12.5	10	9	6	7	20	5	5	12	1	4	5	7	8	3	0	28	33	17	18	18	1	1	0	0	4	2	4	2	1	1
belliana	LSUHC8984	W. Malaysia	f	121	27	19	15.2	10.6	5.4	4.3	14.8	12.2	62	25	23	1.5	13.1	23	13.1	10	12	5	6	20	3	5	12	1	3	5	5	8	3	0	31	27	17	17	19	1	1	0	0	4	2	4	2	1	1
belliana	LSUHC4859	W. Malaysia	f	117	26.3	18	14.9	10.3	5	4.2	14	11.7	62	23	22.1	1.4	12.4	21.8	11.5	10	10	6	5	20	4	6	11	1	4	4	7	7	3	0	28	35	17	19	18	1	1	0	0	3	2	4	2	1	1
belliana	LSUHC4847	W. Malaysia	m	108	26	17.5	13.8	9.8	4.8	4.1	12.6	11.8	53	23	22	1.2	12.2	19.3	10.9	10	9	6	5	20	4	6	11	1	5	5	7	7	3	0	31	33	17	16	19	1	1	0	0	3	2	4	2	1	1
belliana	LSUHC8736	W. Malaysia	m	94	-	-	-	-	-	-	-	-	-	-	-	-	-	-	-	11	10	6	6	20	5	5	13	1	5	5	7	7	2	0	28	35	16	16	19	1	1	0	0	2	2	4	2	1	1
belliana	LSUHC4861	W. Malaysia	f	95	-	-	-	-	-	-	-	-	-	-	-	-	-	-	-	10	9	6	6	21	6	6	14	1	5	4	7	7	3	0	29	36	19	18	18	1	1	0	1	3	2	4	2	1	1
belliana	LSUHC4858	W. Malaysia	f	85	-	-	-	-	-	-	-	-	-	-	-	-	-	-	-	10	9	6	6	20	4	6	13	1	4	5	7	7	2	0	29	34	16	19	20	1	1	0	1	2	2	4	3	1	1
belliana	LSUHC4862	W. Malaysia	m	88.5	-	-	-	-	-	-	-	-	-	-	-	-	-	-	-	9	8	5	6	20	4	5	13	1	5	6	7	8	3	0	30	34	18	19	16	1	1	0	1	2	2	4	3	1	1
belliana	USMHC	W. Malaysia	f	131	28	18.8	16.2	10.9	5.6	5.1	16.7	14.9	65	27.6	26.6	1.2	13.1	23.8	13.6	9	9	5	5	19	4	6	10	1	3	4	6	7	3	0	26	33	17	18	17	1	1	0	1	2	2	4	3	1	1
belliana	LSUHC6887	Langkawi	m	141	32.4	23.3	18.4	12.1	5.9	5.2	17.2	16	70	29	28	1.9	14.2	27.2	13.3	11	9	6	7	14	4	7	10	1	2	5	7	9	4	0	29	28	16	19	20	1	1	0	1	1	2	4	3	1	1
belliana	LSUHC7595	Langkawi	m	118	28.5	20.4	16.5	10.6	5.3	4.6	14.3	13.5	57	25.6	25.1	1.4	13.6	23.6	12	9	12	6	6	16	4	7	11	1	2	4	6	7	3	0	28	33	16	16	19	1	1	0	1	2	2	4	3	1	1
belliana	LSUHC6835	Langkawi	f	122	27.5	18.9	15.3	10.6	5.5	4.4	14.4	12	64	24.8	23.7	1.3	13.1	21.6	11.9	9	11	6	8	17	5	7	11	1	2	3	7	9	3	0	29	29	15	16	19	1	1	0	1	2	2	4	3	1	1
belliana	LSUHC6836	Langkawi	f	115	26.8	18.2	14.8	10.8	4.7	4.5	14.6	12.6	58	23.5	23	1.3	12.7	21.8	12	8	9	6	6	17	5	7	14	1	2	3	7	9	3	0	29	30	15	17	19	1	1	0	1	2	2	4	3	1	1
belliana	LSUHC6842	Langkawi	m	100	-	-	-	-	-	-	-	-	-	-	-	-	-	-	-	9	9	6	7	19	5	8	14	1	2	4	7	8	4	0	29	30	16	17	18	1	1	0	1	2	2	4	3	1	1
belliana	LSUHC6822	Langkawi	m	64	-	-	-	-	-	-	-	-	-	-	-	-	-	-	-	10	9	6	8	17	4	7	13	1	3	4	6	8	3	0	28	31	15	17	17	1	1	0	1	2	2	4	3	1	1
belliana	LSUHC7970	Cambodia	f	100	-	-	-	-	-	-	-	-	-	-	-	-	-	-	-	9	10	6	6	19	4	6	12	1	3	4	7	8	3	0	27	29	15	16	18	1	1	0	1	1	2	4	3	1	1
belliana	LSUHC7962	Cambodia	m	80	-	-	-	-	-	-	-	-	-	-	-	-	-	-	-	10	8	7	8	17	4	6	14	1	5	4	6	8	3	0	28	33	15	16	16	1	1	0	1	1	2	4	3	1	1
belliana	LSUHC7961	Cambodia	f	81	-	-	-	-	-	-	-	-	-	-	-	-	-	-	-	11	10	5	7	17	5	7	13	1	6	4	6	8	3	0	28	33	15	16	18	1	1	0	1	1	2	4	3	1	1
belliana	LSUHC7971	Cambodia	m	79	-	-	-	-	-	-	-	-	-	-	-	-	-	-	-	9	10	6	7	18	5	6	12	1	4	4	7	9	3	0	30	30	15	16	19	1	1	0	1	1	2	4	3	1	1
belliana	LSUHC7955	Cambodia	m	73	-	-	-	-	-	-	-	-	-	-	-	-	-	-	-	10	8	5	6	17	4	7	12	1	5	5	7	8	3	0	28	31	15	16	16	1	1	0	1	1	2	4	3	1	1
belliana	LSUHC7963	Cambodia	m	76	-	-	-	-	-	-	-	-	-	-	-	-	-	-	-	9	10	6	6	17	5	6	14	1	3	4	7	7	3	0	28	30	15	15	17	1	1	0	1	1	2	4	3	1	1
belliana	LSUHC7957	Cambodia	f	72	-	-	-	-	-	-	-	-	-	-	-	-	-	-	-	8	10	5	6	17	5	7	12	1	6	4	8	7	3	0	27	35	18	15	19	1	1	0	1	1	2	4	3	1	1
belliana	LSUHC7960	Cambodia	f	72	-	-	-	-	-	-	-	-	-	-	-	-	-	-	-	8	10	6	6	16	5	6	12	1	4	4	7	7	3	0	29	28	14	16	15	1	1	0	1	1	2	4	3	1	1
belliana	LSUHC7965	Cambodia	m	70	-	-	-	-	-	-	-	-	-	-	-	-	-	-	-	8	9	6	7	17	5	6	14	1	2	4	8	8	3	0	28	33	14	15	16	1	1	0	1	1	2	4	3	1	1
belliana	LSUHC7959	Cambodia	f	73	-	-	-	-	-	-	-	-	-	-	-	-	-	-	-	8	10	6	6	18	6	7	13	1	3	5	8	8	3	0	29	35	16	17	19	1	1	0	1	1	2	4	3	1	1
belliana	LSUHC7958	Cambodia	m	67	-	-	-	-	-	-	-	-	-	-	-	-	-	-	-	8	10	6	6	17	4	7	12	1	2	4	7	8	3	0	29	33	15	16	18	1	1	0	1	1	2	4	3	1	1
belliana	LSUHC7964	Cambodia	f	69	-	-	-	-	-	-	-	-	-	-	-	-	-	-	-	9	11	6	7	17	4	5	13	1	3	4	7	8	3	0	28	33	16	15	17	1	1	0	1	1	2	4	3	1	1
belliana	LSUHC7956	Cambodia	f	60	-	-	-	-	-	-	-	-	-	-	-	-	-	-	-	9	8	6	6	17	4	7	12	1	3	4	7	9	3	0	28	32	16	16	18	1	1	0	1	1	2	4	3	1	1
peguensis	LSUHC13470	Myanmar	m	142	31.7	22.5	18.04	11.7	5.7	4.9	16.6	14.9	73	27.4	29.7	1.7	14.6	24.4	13.8	11	11	6	6	21	3	7	11	1	2	0	9	7	2	0	35	33	19	14	0	0	3	0	0	0	1	2	0	2	1
peguensis	LSUHC13471	Myanmar	f	132	26.4	20.6	15.3	10.8	5.5	4.8	15.8	12.7	67	23	26	1.3	14.2	23.3	11.8	10	10	7	6	20	4	6	13	1	3	0	7	7	4	0	34	32	18	15	0	0	3	0	0	0	1	2	0	2	1
peguensis	LSUHC13466	Myanmar	f	129	25.3	20.5	15.3	10.5	5.5	4.6	15	12.5	66	23.4	25	1.2	13.1	21.9	11.3	10	11	6	6	19	4	5	10	1	2	0	8	6	3	0	34	30	20	15	0	0	3	0	0	0	1	2	0	2	1
peguensis	LSUHC13469	Myanmar	m	121	25.3	19.2	14	10	5	4.6	15	11.7	63	22.4	24.7	1.3	13.7	21.8	11.5	11	11	6	6	19	4	4	13	1	3	0	7	7	3	0	33	32	18	14	0	0	3	0	0	0	1	2	0	2	1
peguensis	LSUHC13467	Myanmar	f	122	25.7	19.2	14.5	10	5.2	4.2	14.4	12	65	23.6	24.8	1.4	13.5	21	11.7	11	9	5	6	19	3	6	13	1	3	0	8	7	3	0	34	33	19	14	0	0	3	0	0	0	1	2	0	2	1
peguensis	LSUHC13468	Myanmar	f	100	-	-	-	-	-	-	-	-	-	-	-	-	-	-	-	10	11	5	6	21	4	5	11	1	3	0	8	7	3	0	36	30	19	15	0	0	3	0	0	0	1	2	0	2	1
peguensis	CAS210724	Myanmar	m	130	26.8	19.8	14.3	10.4	5.6	4.5	15	12.2	65	25.8	27.8	1.6	15.5	22.9	12.1	10	11	6	8	22	2	4	15	1	5	0	10	8	3	0	34	39	21	18	0	0	3	0	0	0	1	2	2	1	1
peguensis	CAS210725	Myanmar	f	113	21.6	16.9	11.9	9.4	4.3	4.2	13.1	11.6	59	21.2	25.8	1.5	13.3	19.5	11.3	10	10	4	6	19	2	4	15	1	6	5	8	8	3	0	36	33	18	15	0	1	1	0	0	2	1	3	3	1	1
peguensis	CAS213814	Myanmar	m	105	20.9	15.4	11.8	7.9	4.5	3.4	12.8	10.4	53	18.5	23.3	1.2	12.3	18.3	10.6	12	12	4	7	19	4	5	12	1	5	0	10	9	3	0	35	38	21	17	0	1	1	0	0	0	5	3	0	1	1
peguensis	CAS230586	Myanmar	f	113	24.6	16.9	13	8.7	4.9	4	14	10.5	59	19.8	24	1.6	14.8	19.7	11	10	9	4	8	21	5	5	15	1	7	5	8	8	3	0	31	36	18	15	0	1	1	0	0	4	5	3	3	1	1
peguensis	CAS213769	Myanmar	m	110	22.2	17.5	12.9	9.7	4.7	4.1	14.6	12	59	22.8	24.2	1.2	13.8	20.4	12.3	10	10	5	6	18	3	4	14	1	7	4	8	9	3	0	33	37	20	12	0	1	1	0	0	3	5	3	3	1	1
peguensis	CAS234701	Myanmar	f	135	27.1	20.2	15.9	10.5	5.3	4.5	15.7	12.5	69	24.9	27.7	1.8	16.4	23.5	13.6	10	14	5	7	21	2	5	13	1	6	0	8	7	3	0	32	37	21	12	0	0	3	0	0	3	5	2	3	1	1
peguensis	CAS215455	Myanmar	f	120	24.4	18.2	13.7	9.4	5.4	4.7	13	11.9	68	20.6	25.1	1.2	11.6	21.5	12.1	11	10	5	8	20	3	4	15	1	5	3	7	9	3	0	33	37	17	15	0	1	1	0	0	3	5	2	3	1	1
peguensis	CAS215544	Myanmar	f	90	-	-	-	-	-	-	-	-	-	-	-	-	-	-	-	11	11	4	7	18	3	4	14	1	5	4	8	9	3	0	34	32	17	16	0	1	3	0	0	3	5	2	3	1	1
peguensis	CAS230478	Myanmar	?	80	-	-	-	-	-	-	-	-	-	-	-	-	-	-	-	11	10	4	9	20	2	5	14	1	5	4	9	9	3	0	31	38	17	15	0	0	3	0	0	3	5	2	3	1	1
peguensis	CAS215543	Myanmar	?	83	-	-	-	-	-	-	-	-	-	-	-	-	-	-	-	11	11	4	6	19	4	5	15	1	4	4	9	8	3	0	33	37	17	13	0	1	1	0	0	4	5	3	3	1	1
peguensis	CAS231382	Myanmar	?	72	-	-	-	-	-	-	-	-	-	-	-	-	-	-	-	11	12	4	6	21	2	6	12	1	6	5	8	9	3	0	32	37	17	18	0	0	3	0	0	3	5	2	3	1	1
peguensis	CAS210326	Myanmar	?	55	-	-	-	-	-	-	-	-	-	-	-	-	-	-	-	11	10	4	6	20	3	4	11	1	5	4	8	9	3	0	34	32	17	16	0	1	3	0	0	3	5	2	3	1	1
peguensis	CAS210246	Myanmar	?	54	-	-	-	-	-	-	-	-	-	-	-	-	-	-	-	10	11	4	7	20	3	4	12	1	4	4	8	9	3	0	34	33	21	10	0	1	3	0	0	2	5	2	2	1	1
peguensis	LSUHC13931	Myanmar	?	73	-	-	-	-	-	-	-	-	-	-	-	-	-	-	-	9	10	4	6	19	3	6	13	1	5	0	10	8	3	0	32	34	17	19	0	0	3	0	0	0	5	2	2	1	1
peguensis	CAS210798	Myanmar	f	113	23.4	18.14	13.4	9.7	4.5	3.7	12.6	10.3	54	21	22.8	1.1	12.6	19.9	11.1	11	10	6	5	19	3	5	13	1	3	0	7	8	4	0	35	32	19	16	0	0	3	0	0	0	1	2	0	2	1
reevesii	LSUHC4260	China	m	110	23.8	16.8	12.9	9.4	4.4	3.8	12.9	12.2	55	22.4	20.1	1.6	13.3	19.1	9.4	9	10	5	7	17	3	6	13	1	1	8	7	8	3	0	33	30	17	16	19	1	3	0	0	5	5	2	2	2	1
reevesii	LSUHC4262	China	f	102	-	-	-	-	-	-	-	-	-	-	-	-	-	-	-	9	10	5	6	17	3	7	12	1	2	9	6	7	3	0	33	33	16	16	19	0	3	0	0	4	1	2	2	2	1
reevesii	LSUHC4261	China	f	72	-	-	-	-	-	-	-	-	-	-	-	-	-	-	-	10	9	6	6	18	3	6	13	1	3	8	6	8	3	0	32	33	17	17	20	0	3	0	0	4	5	2	2	2	1
reevesii	LSUHC4263	China	?	42	-	-	-	-	-	-	-	-	-	-	-	-	-	-	-	9	10	7	6	17	4	7	12	1	2	9	6	7	3	0	33	33	15	17	19	0	3	0	0	3	5	2	2	2	1
guttata	LSUHC9241	Vietnam	m	123	27.3	18.7	14.6	10.5	5.1	4.3	17.2	13.3	60	25.2	25.3	1.3	16.8	21.1	14.1	11	14	7	6	24	1	5	11	1	8	14	10	8	3	0	31	51	25	15	28	1	1	0	0	4	2	3	2	4	1
guttata	LSUHC9240	Vietnam	m	122	26.5	18.7	14.6	10.4	5	4.6	16.2	14.4	62	25.9	23.4	1.3	15.7	21.4	13	11	13	7	6	25	1	6	9	1	7	12	12	8	4	0	31`	50	24	12	28	1	1	0	0	5	2	3	2	4	1
guttata	LSUHC4528	Vietnam	m	117	25.8	17.3	13.4	9.7	4.6	4.1	15.3	14.3	63	24.8	23.9	1.3	16.3	21	12.4	10	12	6	6	25	1	6	12	1	9	12	13	9	2	0	33	52	19	16	24	1	1	0	0	6	2	3	2	4	1
guttata	LSUHC9239	Vietnam	f	113	22.9	17.4	13	9.6	5.2	4	15.3	13.3	59	22.7	21.7	1	13.8	19.7	12.6	11	11	7	6	23	2	4	12	1	7	12	11	9	4	0	32	53	24	13	28	1	1	0	0	4	2	3	2	5	1
guttata	LSUHC9238	Vietnam	f	134	28.8	20	16.3	10.9	5.1	4.6	16.8	15.8	69	25.6	26	1.3	15	23.9	14.6	11	11	7	6	23	2	4	11	1	9	14	13	9	3	0	32	49	21`	15	28	1	1	0	0	5	2	3	2	5	1
guttata	LSUHC9237	Vietnam	f	91	-	-	-	-	-	-	-	-	-	-	-	-	-	-	-	11	12	7	4	25	1	5	10	1	8	12	14	9	3	0	27	53	22	16	24	1	1	0	0	5	2	3	2	5	1
guttata	LSUHC9236	Vietnam	f	83	-	-	-	-	-	-	-	-	-	-	-	-	-	-	-	12	14	7	5	23	1	6	11	1	7	11	13	9	3	0	32	50	23	15	24	1	1	0	0	4	2	3	2	5	1
guttata	LSUHC10444	Vietnam	f	78	-	-	-	-	-	-	-	-	-	-	-	-	-	-	-	9	11	7	6	23	1	4	12	1	8	12	11	9	4	0	32	53	25	16	27	1	1	0	0	4	2	3	2	5	1
[truncated: 8 more columns]
