# Supplementary material for: ﻿The description of the first rock-dwelling species of butterfly lizard Leiolepis Cuvier, 1829 (Squamata, Agamidae) from the Khorat Plateau in northeastern Thailand
Source: Zookeys. 2024 Aug 27;1210:299–324. doi: 10.3897/zookeys.1210.127557 (PMC11372293; doi:10.3897/zookeys.1210.127557)
Supplement: Supplementary material 2 — Significant adjusted p-values from the results of the ANOVA and TukeyHDS analyses comparing all pairs of sexual species of Leiolepis for all morphological characters [file zookeys-1210-299_article-127557__-s002.xlsx]

## Sheet: Table. 2
Supplementary material 2. Significant adjusted p-values from the results of the ANOVA and TukeyHDS analyses comparing all pairs of sexual species of Leiolepis for all morphological characters.
Clade Comparisons	AG	BL	CW	DN	FA	HE	HH	HL	HW	PW	TIB	TE	RH	DS	VSB	TB	NST	NPBS	KSFA	FMP	FB	STIB	L1T	L4T
peguensis South vs belliana	0.877466	0.0750119	0.0386325	0.767944	0.856989	0.481564	0.199387	0.0159114	1	0.224128	0.294194	0.758478	0.138402	4.83454e-10	0.955697	4.63851e-13	4.64e-13	0.0181594	0.776985	0.0141247	0.996984	0.0292536	0.291175	6.7313e-08
glaurung sp. nov. vs belliana	0.000100174	0.0225188	1.41944e-05	1.40354e-06	0.00047632	4.85184e-07	0.00158537	6.11511e-13	2.86018e-09	0.00150934	3.32575e-05	2.76776e-10	0.154185	0.663429	0.00867324	4.63851e-13	6.54e-10	5.97276e-11	2.26426e-08	0.0142754	0.00942656	4.15132e-05	0.167434	7.01942e-07
guttata vs belliana	0.998143	0.0206512	0.00159726	0.254096	0.0275342	0.0167468	0.0014182	0.0247864	0.00751686	0.124335	0.98998	2.64538e-07	0.00970989	4.63851e-13	4.63629e-13	0.0268688	4.64e-13	0.00637218	1.88342e-10	1.2623e-09	0.0419927	5.73319e-13	0.225498	0.00719621
peguensis North vs belliana	0.0603538	0.000194712	2.06948e-05	0.01174	0.000222774	0.00232301	9.80302e-09	9.87722e-09	6.79773e-05	0.022782	0.435182	0.828714	2.84438e-08	0.0013583	0.000221087	0.00467478	4.64e-13	0.996031	0.0272687	0.00272857	0.0435828	3.41717e-05	0.820151	7.49328e-07
rubritaeniata vs belliana	1.76138e-07	0.706884	7.54508e-13	0.0275271	2.22165e-11	9.70513e-09	0.00203305	0.000591027	1.44633e-06	5.39191e-08	4.95041e-06	8.27349e-05	2.11078e-09	0.792549	0.297677	3.22762e-08	0.690544	9.04471e-07	0.00525645	0.998025	0.961085	0.877725	0.473315	1
glaurung sp. nov. vs peguensis South	0.0366559	2.94446e-05	1.86143e-08	5.28598e-07	0.000121851	5.47497e-08	9.72023e-06	4.71623e-13	1.9032e-07	1.12573e-05	0.167241	2.46612e-06	0.000592652	3.55129e-11	0.00356873	0.740378	4.64e-13	9.92095e-13	1.78052e-08	0.999608	0.159579	0.753636	1	0.76459
guttata vs peguensis South	0.750898	5.33041e-05	0.896524	0.977985	0.00464445	0.729836	0.535833	1	0.0294553	0.00160108	0.188167	0.000200243	0.926265	4.63629e-13	4.63629e-13	4.63851e-13	4.64e-13	0.998358	1.65603e-10	0.000426269	0.264724	1.63913e-08	0.0049877	0.0892552
peguensis North vs peguensis South	0.0128311	0.174889	0.0665543	0.262122	0.0118284	0.183484	2.39248e-05	0.000273518	0.000335685	0.788248	0.999986	0.999997	9.77729e-05	0.20851	0.00651022	4.65183e-13	1	0.481294	0.00370864	0.860676	0.030989	0.109435	0.0934369	0.976336
rubritaeniata vs peguensis South	2.02876e-07	0.717554	1.04018e-06	0.81832	1.83134e-07	0.000293581	0.904684	0.999316	6.30515e-05	0.00473916	1.39006e-07	1.58756e-05	0.000734929	3.71352e-11	0.968819	3.21979e-09	4.64e-13	0.324602	0.000621399	0.00559935	0.822027	0.321992	0.997006	1.43598e-07
guttata vs glaurung sp. nov.	0.000632297	0.99672	1.38349e-09	9.46672e-08	0.997297	1.21241e-09	4.89594e-08	4.94715e-13	1.25824e-11	0.973029	0.000151753	0.996635	3.20114e-05	4.65405e-13	4.63629e-13	4.63851e-13	1.96e-07	1.09779e-12	0.101206	3.50131e-05	1	1.55509e-07	0.00184886	0.609502
peguensis North vs glaurung sp. nov.	2.54957e-06	2.3717e-07	1.97737e-10	2.1586e-08	1.66772e-08	2.0091e-09	4.81393e-12	4.63851e-13	3.91198e-12	4.87283e-06	0.570161	0.000327281	3.20705e-10	7.40235e-05	1.27838e-07	4.65405e-13	4.64e-13	2.61006e-07	0.442553	0.639305	4.13295e-05	0.583351	0.0631236	0.389999
rubritaeniata vs glaurung sp. nov.	7.6672e-13	0.000506958	4.63629e-13	2.04666e-10	4.66294e-13	4.65405e-13	9.46428e-09	4.63851e-13	4.65183e-13	1.55165e-12	2.06124e-12	4.67404e-13	8.54006e-12	0.999977	2.36874e-05	2.55806e-08	2.54e-11	4.63851e-13	0.00623732	0.00527395	0.00110781	0.00284521	0.994334	1.68996e-06
peguensis North vs guttata	0.276738	4.08812e-07	0.487652	0.720483	5.97568e-07	0.902354	0.00448201	0.00049434	0.450937	0.000232917	0.273135	0.00458234	0.0026355	4.63851e-13	1.05915e-12	0.928624	4.64e-13	0.274033	0.00537865	0.113626	0.000160724	0.00518688	0.99784	0.0394994
rubritaeniata vs guttata	0.000143911	0.000829376	0.000228089	0.999845	1.76126e-12	0.0718457	0.965225	0.999748	0.783781	2.7198e-09	0.00306914	2.47291e-12	0.0453951	4.65183e-13	4.63629e-13	2.76455e-10	4.64e-13	0.75169	6.51558e-06	7.49008e-10	0.00742176	3.59046e-12	0.00720298	0.00972854
rubritaeniata vs peguensis North	0.591429	0.00556132	0.406648	0.788508	0.595813	0.904791	0.00011238	0.000260941	0.952489	0.680612	9.81119e-06	0.000454214	0.410524	0.000103734	0.020832	8.17938e-10	4.64e-13	0.00863553	0.991147	0.00122224	0.19449	0.000593653	0.157311	1.1428e-06
